# Supplementary material for: Computationally-driven identification of antibody epitopes
Source: eLife. 2017 Dec 4;6:e29023. doi: 10.7554/eLife.29023 (PMC5739537; doi:10.7554/eLife.29023)
Supplement: Figure 4—figure supplement 2—source data 1. [file elife-29023-fig4-figsupp2-data1.zip]

Archive with 2 entries (2 files):
- individual_success.csv
- total_success.csv
