# Supplementary material for: Computationally-driven identification of antibody epitopes
Source: eLife. 2017 Dec 4;6:e29023. doi: 10.7554/eLife.29023 (PMC5739537; doi:10.7554/eLife.29023)
Supplement: Figure 4—figure supplement 2—source data 1. [file elife-29023-fig4-figsupp2-data1.zip › individual_success.csv]

code	cryst	model	length	surface	model_success	cryst_success	cryst_num_design	model_num_design
3L5X	0.702	0.467	113	83	-100	-100	6	3
1V7M	0.865	0.634	163	113	-100	-100	6	3
3RKD	0.795	0.632	146	105	-100	-100	5	3
1FNS	0.575	0.285	196	120	-100	-100	5	2
4LVH	0.55	0.64	223	184	1	-100	5	6
4I3S	0.649	0.656	190	163	-100	-100	4	4
1FE8	0.697	0.565	196	124	1	-100	4	3
4DW2	0.618	0.51	222	175	-100	-100	4	3
4ETQ	0.673	0.547	226	186	-100	-100	4	3
5D96	0.559	0.557	235	198	-100	-100	4	4
4JZJ	0.524	0.616	252	210	-100	-100	4	6
3HI1	0.495	0.409	290	246	1	1	4	3
3QWO	0.835	0.919	57	48	-100	-100	3	4
1RJL	0.526	0.413	95	82	-100	-100	3	2
2VXQ	0.842	0.863	96	71	-100	-100	3	3
1OB1	0.624	0.737	99	74	-100	-100	3	4
2ARJ	0.71	0.715	123	90	-100	-100	3	3
1H0D	0.503	0.379	123	96	-100	1	3	2
3D9A	0.674	0.575	129	93	-100	-100	3	2
4G3Y	0.517	0.632	157	114	-100	-100	3	4
2VXT	0.575	0.588	157	116	-100	-100	3	3
4G6J	0.547	0.547	158	109	-100	-100	3	3
1LK3	0.683	0.677	160	102	-100	-100	3	3
4RGO	0.5	0.732	226	187	-100	1	3	6
4NP4	0.548	0.701	272	230	-100	-100	3	5
4DN4	0.672	0.695	76	50	-100	-100	2	2
4L5F	0.338	0.472	111	79	-100	-100	2	3
2XQB	0.641	0.774	114	87	-100	-100	2	3
1OAZ	0.4	0.386	123	101	1	1	2	2
1YJD	0.406	0.557	140	86	-100	-100	2	3
4M62	0.188	0.207	155	105	1	-100	2	2
3MXW	0.526	0.547	169	108	-100	-100	2	2
4KI5	0.095	0.106	183	108	-100	-100	1	1
