# Supplementary material for: Computationally-driven identification of antibody epitopes
Source: eLife. 2017 Dec 4;6:e29023. doi: 10.7554/eLife.29023 (PMC5739537; doi:10.7554/eLife.29023)
Supplement: Figure 4—figure supplement 2—source data 1. [file elife-29023-fig4-figsupp2-data1.zip › total_success.csv]

cryst1	model1	cryst2	model2	cryst3	model3	cryst4	model4
0.3333333333	0.1818181818	0.4848484848	0.6060606061	0.696969697	0.4848484848	0.5757575758	0.5454545455
0.2424242424	0.3939393939	0.5454545455	0.4848484848	0.5454545455	0.6363636364	0.6363636364	0.5151515152
0.303030303	0.4848484848	0.4242424242	0.4848484848	0.4848484848	0.6666666667	0.5757575758	0.6666666667
0.2424242424	0.5151515152	0.3636363636	0.696969697	0.5454545455	0.696969697	0.6666666667	0.5151515152
0.303030303	0.3939393939	0.4545454545	0.5151515152	0.7878787879	0.4848484848	0.6666666667	0.6363636364
0.3333333333	0.3939393939	0.4545454545	0.5151515152	0.6060606061	0.5454545455	0.5454545455	0.6363636364
0.3333333333	0.3333333333	0.6666666667	0.4545454545	0.7272727273	0.6060606061	0.6666666667	0.6363636364
0.2727272727	0.1818181818	0.4848484848	0.4242424242	0.696969697	0.6060606061	0.7272727273	0.7575757576
0.4848484848	0.1515151515	0.5757575758	0.4242424242	0.5454545455	0.6060606061	0.6363636364	0.6363636364
0.2121212121	0.2424242424	0.4242424242	0.4848484848	0.6060606061	0.5151515152	0.6666666667	0.7272727273
0.3939393939	0.303030303	0.5151515152	0.4848484848	0.5757575758	0.5757575758	0.6060606061	0.696969697
0.3939393939	0.2727272727	0.5151515152	0.4242424242	0.5151515152	0.5151515152	0.5757575758	0.6666666667
0.3939393939	0.303030303	0.6060606061	0.4545454545	0.4848484848	0.6060606061	0.5757575758	0.6666666667
0.5454545455	0.2727272727	0.4848484848	0.5454545455	0.6363636364	0.6666666667	0.6363636364	0.5151515152
0.303030303	0.4242424242	0.4545454545	0.5757575758	0.6060606061	0.5454545455	0.7272727273	0.6060606061
0.2727272727	0.4242424242	0.4242424242	0.3939393939	0.5454545455	0.6060606061	0.5757575758	0.696969697
0.3939393939	0.303030303	0.6666666667	0.5757575758	0.5757575758	0.6363636364	0.5757575758	0.5757575758
0.4242424242	0.303030303	0.4242424242	0.303030303	0.5757575758	0.5454545455	0.696969697	0.6666666667
0.3333333333	0.4242424242	0.6363636364	0.4242424242	0.5757575758	0.4848484848	0.7575757576	0.6363636364
0.3333333333	0.4545454545	0.4545454545	0.3333333333	0.5757575758	0.5757575758	0.6363636364	0.7272727273
0.4242424242	0.4242424242	0.6363636364	0.3636363636	0.4848484848	0.6060606061	0.696969697	0.6363636364
0.1818181818	0.3333333333	0.4242424242	0.4242424242	0.4848484848	0.4848484848	0.6666666667	0.7272727273
0.4545454545	0.3333333333	0.4848484848	0.3333333333	0.5757575758	0.6060606061	0.7878787879	0.6363636364
0.2424242424	0.2121212121	0.4545454545	0.4848484848	0.5757575758	0.4242424242	0.6666666667	0.696969697
0.303030303	0.303030303	0.5454545455	0.5757575758	0.696969697	0.5151515152	0.6666666667	0.5454545455
0.4545454545	0.3333333333	0.4545454545	0.3333333333	0.6060606061	0.6666666667	0.4848484848	0.6363636364
0.4545454545	0.3939393939	0.4848484848	0.5151515152	0.7272727273	0.3939393939	0.7272727273	0.8484848485
0.303030303	0.303030303	0.3636363636	0.4242424242	0.6363636364	0.4848484848	0.6666666667	0.6363636364
0.3636363636	0.4848484848	0.4848484848	0.5151515152	0.5454545455	0.4848484848	0.5757575758	0.7878787879
0.3636363636	0.2424242424	0.4545454545	0.4242424242	0.5454545455	0.6666666667	0.6363636364	0.5151515152
0.3333333333	0.3333333333	0.4848484848	0.5757575758	0.6666666667	0.5757575758	0.6060606061	0.6060606061
0.3333333333	0.4242424242	0.5151515152	0.6060606061	0.5151515152	0.5757575758	0.6363636364	0.5151515152
0.3939393939	0.4242424242	0.5757575758	0.4545454545	0.5151515152	0.696969697	0.6060606061	0.6666666667
0.303030303	0.3636363636	0.3636363636	0.6060606061	0.5454545455	0.6666666667	0.696969697	0.5151515152
0.3333333333	0.3333333333	0.4848484848	0.5151515152	0.6060606061	0.5454545455	0.6060606061	0.6060606061
0.5151515152	0.2727272727	0.3636363636	0.6666666667	0.6060606061	0.4848484848	0.6363636364	0.6666666667
0.2727272727	0.3939393939	0.5151515152	0.5757575758	0.5454545455	0.5151515152	0.696969697	0.6363636364
0.4545454545	0.1515151515	0.6666666667	0.3939393939	0.6060606061	0.6060606061	0.5454545455	0.6060606061
0.2727272727	0.3636363636	0.4545454545	0.4242424242	0.4848484848	0.7575757576	0.7575757576	0.6666666667
0.2121212121	0.5454545455	0.5151515152	0.5454545455	0.6363636364	0.6666666667	0.696969697	0.5454545455
0.303030303	0.2424242424	0.5454545455	0.4848484848	0.5454545455	0.6666666667	0.6060606061	0.6363636364
0.4545454545	0.3636363636	0.3333333333	0.4848484848	0.6363636364	0.5454545455	0.6363636364	0.7272727273
0.4242424242	0.3636363636	0.6666666667	0.4545454545	0.5151515152	0.5757575758	0.6666666667	0.7272727273
0.3333333333	0.2424242424	0.5151515152	0.3939393939	0.5757575758	0.5454545455	0.6666666667	0.6060606061
0.2424242424	0.303030303	0.5454545455	0.4545454545	0.6363636364	0.5454545455	0.4848484848	0.5454545455
0.2121212121	0.4545454545	0.5454545455	0.3939393939	0.6666666667	0.4545454545	0.5151515152	0.696969697
0.2424242424	0.303030303	0.3636363636	0.4242424242	0.5757575758	0.6060606061	0.696969697	0.7272727273
0.4242424242	0.3939393939	0.5757575758	0.4545454545	0.6363636364	0.4848484848	0.7575757576	0.5757575758
0.3939393939	0.3636363636	0.3939393939	0.3636363636	0.6060606061	0.6666666667	0.7272727273	0.5757575758
0.3636363636	0.2727272727	0.4242424242	0.4848484848	0.5151515152	0.5454545455	0.6060606061	0.6060606061
0.303030303	0.303030303	0.4848484848	0.3939393939	0.4848484848	0.6666666667	0.7272727273	0.6363636364
0.4242424242	0.303030303	0.5151515152	0.3636363636	0.7272727273	0.6060606061	0.5757575758	0.6666666667
0.3636363636	0.4848484848	0.5151515152	0.3636363636	0.5151515152	0.696969697	0.6363636364	0.7575757576
0.3333333333	0.2727272727	0.4545454545	0.4545454545	0.6666666667	0.5454545455	0.4848484848	0.5151515152
0.3333333333	0.1818181818	0.5151515152	0.4545454545	0.5151515152	0.3939393939	0.696969697	0.7575757576
0.3939393939	0.2424242424	0.5454545455	0.3939393939	0.5454545455	0.5151515152	0.696969697	0.8181818182
0.4545454545	0.3333333333	0.4848484848	0.4242424242	0.6060606061	0.5454545455	0.5151515152	0.7878787879
0.303030303	0.2424242424	0.5151515152	0.5757575758	0.5757575758	0.4848484848	0.696969697	0.5454545455
0.3636363636	0.2727272727	0.5454545455	0.4242424242	0.6060606061	0.6060606061	0.696969697	0.8181818182
0.4545454545	0.2424242424	0.4848484848	0.4848484848	0.6363636364	0.6060606061	0.7575757576	0.6060606061
0.3333333333	0.2727272727	0.5454545455	0.4545454545	0.4848484848	0.3636363636	0.5454545455	0.6060606061
0.3333333333	0.2727272727	0.3939393939	0.5454545455	0.5151515152	0.6666666667	0.5757575758	0.6666666667
0.2727272727	0.303030303	0.4545454545	0.3636363636	0.5454545455	0.6363636364	0.6666666667	0.6363636364
0.2424242424	0.2727272727	0.3939393939	0.4848484848	0.5757575758	0.7272727273	0.6363636364	0.6666666667
0.2424242424	0.2121212121	0.6666666667	0.3939393939	0.5151515152	0.6363636364	0.6060606061	0.7575757576
0.4545454545	0.3939393939	0.4242424242	0.3939393939	0.6060606061	0.6363636364	0.7575757576	0.5757575758
0.2424242424	0.2424242424	0.6060606061	0.5757575758	0.6060606061	0.6666666667	0.7878787879	0.6666666667
0.2424242424	0.3939393939	0.5151515152	0.4848484848	0.7272727273	0.5454545455	0.4848484848	0.6666666667
0.303030303	0.2424242424	0.4545454545	0.4242424242	0.7878787879	0.5454545455	0.7575757576	0.5151515152
0.3939393939	0.5151515152	0.6666666667	0.5454545455	0.5454545455	0.4545454545	0.696969697	0.5454545455
0.3939393939	0.3333333333	0.4545454545	0.3939393939	0.5454545455	0.4242424242	0.696969697	0.6363636364
0.303030303	0.3939393939	0.4848484848	0.4545454545	0.6060606061	0.6060606061	0.6060606061	0.5757575758
0.2424242424	0.303030303	0.4848484848	0.5454545455	0.6363636364	0.5151515152	0.7575757576	0.6666666667
0.3939393939	0.4242424242	0.6060606061	0.6060606061	0.5151515152	0.7272727273	0.7878787879	0.696969697
0.2424242424	0.1818181818	0.5151515152	0.6363636364	0.5454545455	0.6060606061	0.6363636364	0.696969697
0.3636363636	0.2424242424	0.4848484848	0.5151515152	0.5454545455	0.4242424242	0.5757575758	0.6666666667
0.4848484848	0.3636363636	0.4545454545	0.6060606061	0.7575757576	0.5151515152	0.7272727273	0.5757575758
0.3333333333	0.3636363636	0.3636363636	0.3636363636	0.7272727273	0.5757575758	0.4848484848	0.6363636364
0.3333333333	0.3333333333	0.4848484848	0.5151515152	0.5757575758	0.5454545455	0.6060606061	0.6666666667
0.2727272727	0.2424242424	0.6060606061	0.5151515152	0.4848484848	0.5757575758	0.5151515152	0.5757575758
0.2727272727	0.2727272727	0.4242424242	0.6060606061	0.6060606061	0.5454545455	0.6060606061	0.5757575758
0.4242424242	0.3333333333	0.4242424242	0.4848484848	0.7272727273	0.5151515152	0.7575757576	0.5151515152
0.3636363636	0.2121212121	0.5151515152	0.3636363636	0.6060606061	0.3939393939	0.6666666667	0.5454545455
0.5757575758	0.2121212121	0.5757575758	0.5151515152	0.5151515152	0.5151515152	0.696969697	0.5454545455
0.3333333333	0.2727272727	0.4848484848	0.5151515152	0.6363636364	0.4545454545	0.696969697	0.5151515152
0.1818181818	0.2424242424	0.4545454545	0.4848484848	0.4242424242	0.7272727273	0.6363636364	0.7575757576
0.303030303	0.2727272727	0.4848484848	0.5151515152	0.7575757576	0.5151515152	0.7272727273	0.7575757576
0.303030303	0.2424242424	0.4848484848	0.3939393939	0.6060606061	0.5454545455	0.6666666667	0.6666666667
0.303030303	0.4242424242	0.5151515152	0.4545454545	0.7272727273	0.5454545455	0.5151515152	0.696969697
0.4242424242	0.2424242424	0.4545454545	0.3636363636	0.696969697	0.5757575758	0.5757575758	0.8181818182
0.3333333333	0.4545454545	0.3939393939	0.4242424242	0.4545454545	0.5454545455	0.7272727273	0.5454545455
0.303030303	0.4545454545	0.303030303	0.4242424242	0.4848484848	0.696969697	0.7272727273	0.7272727273
0.4242424242	0.4545454545	0.5151515152	0.5151515152	0.696969697	0.6666666667	0.7272727273	0.6060606061
0.303030303	0.2424242424	0.4848484848	0.4848484848	0.5151515152	0.5151515152	0.6060606061	0.5454545455
0.3636363636	0.2727272727	0.5454545455	0.5454545455	0.4242424242	0.5454545455	0.5454545455	0.5454545455
0.4242424242	0.1515151515	0.5757575758	0.4848484848	0.5151515152	0.5151515152	0.6666666667	0.6666666667
0.3939393939	0.2121212121	0.3939393939	0.3939393939	0.5757575758	0.4848484848	0.696969697	0.6666666667
0.4242424242	0.303030303	0.5151515152	0.4545454545	0.5757575758	0.6060606061	0.696969697	0.696969697
0.2424242424	0.303030303	0.4545454545	0.5454545455	0.6060606061	0.5151515152	0.4848484848	0.6060606061
0.4545454545	0.3333333333	0.5151515152	0.4242424242	0.6060606061	0.5454545455	0.6363636364	0.696969697
0.3636363636	0.303030303	0.4545454545	0.4848484848	0.6363636364	0.6363636364	0.7272727273	0.6363636364
0.3939393939	0.3636363636	0.4242424242	0.5151515152	0.7575757576	0.5454545455	0.696969697	0.5151515152
0.3333333333	0.303030303	0.4545454545	0.4848484848	0.5151515152	0.4242424242	0.6666666667	0.5454545455
0.3333333333	0.2727272727	0.4242424242	0.4848484848	0.6060606061	0.4848484848	0.6363636364	0.7272727273
0.4242424242	0.3636363636	0.3636363636	0.5757575758	0.6060606061	0.5757575758	0.5454545455	0.8787878788
0.3636363636	0.303030303	0.303030303	0.5454545455	0.696969697	0.6363636364	0.7575757576	0.6363636364
0.3333333333	0.3333333333	0.696969697	0.5757575758	0.6363636364	0.6363636364	0.6666666667	0.6363636364
0.3939393939	0.3636363636	0.4848484848	0.6363636364	0.4848484848	0.5757575758	0.7272727273	0.7272727273
0.3939393939	0.303030303	0.4545454545	0.2424242424	0.5757575758	0.6363636364	0.6060606061	0.6363636364
0.3333333333	0.3939393939	0.4545454545	0.6060606061	0.5454545455	0.6666666667	0.5454545455	0.6060606061
0.3333333333	0.303030303	0.3333333333	0.3939393939	0.4545454545	0.6060606061	0.5454545455	0.6363636364
0.4242424242	0.4242424242	0.3939393939	0.4545454545	0.5151515152	0.5151515152	0.7878787879	0.4545454545
0.3636363636	0.3939393939	0.4545454545	0.4545454545	0.5757575758	0.6060606061	0.5151515152	0.6666666667
0.3333333333	0.2727272727	0.4848484848	0.4545454545	0.6363636364	0.5454545455	0.696969697	0.5757575758
0.4242424242	0.2424242424	0.5454545455	0.303030303	0.6060606061	0.5151515152	0.7575757576	0.6060606061
0.3636363636	0.3333333333	0.4848484848	0.3939393939	0.6666666667	0.6363636364	0.6363636364	0.696969697
0.3636363636	0.303030303	0.4848484848	0.5151515152	0.5757575758	0.4545454545	0.6060606061	0.696969697
0.2424242424	0.4848484848	0.6666666667	0.6060606061	0.6060606061	0.5151515152	0.5757575758	0.8181818182
0.3636363636	0.303030303	0.5151515152	0.5151515152	0.5757575758	0.5151515152	0.5454545455	0.6666666667
0.3636363636	0.1818181818	0.5454545455	0.5757575758	0.5151515152	0.4848484848	0.7575757576	0.6666666667
0.2727272727	0.4242424242	0.4848484848	0.4545454545	0.5454545455	0.4848484848	0.7575757576	0.696969697
0.3939393939	0.303030303	0.4545454545	0.4848484848	0.6060606061	0.4545454545	0.7575757576	0.6666666667
0.4242424242	0.2727272727	0.4545454545	0.4848484848	0.5454545455	0.5757575758	0.7272727273	0.5151515152
0.2727272727	0.2727272727	0.5454545455	0.4848484848	0.6060606061	0.6363636364	0.5454545455	0.5757575758
0.3636363636	0.3333333333	0.3939393939	0.3939393939	0.6363636364	0.6363636364	0.5757575758	0.5151515152
0.3939393939	0.5454545455	0.4242424242	0.4545454545	0.5757575758	0.5757575758	0.696969697	0.6060606061
0.2424242424	0.2727272727	0.6060606061	0.4848484848	0.4242424242	0.5757575758	0.6666666667	0.696969697
0.3333333333	0.3333333333	0.3939393939	0.4545454545	0.5757575758	0.6666666667	0.5757575758	0.6666666667
0.3939393939	0.2424242424	0.3939393939	0.3636363636	0.6060606061	0.5151515152	0.7878787879	0.6666666667
0.4242424242	0.2727272727	0.5757575758	0.3939393939	0.696969697	0.4545454545	0.5757575758	0.696969697
0.3636363636	0.3939393939	0.5454545455	0.3333333333	0.5757575758	0.5454545455	0.7272727273	0.5151515152
0.3333333333	0.2424242424	0.4545454545	0.3939393939	0.5757575758	0.4848484848	0.6666666667	0.696969697
0.4545454545	0.3636363636	0.7575757576	0.4545454545	0.6060606061	0.6666666667	0.696969697	0.6666666667
0.5454545455	0.2121212121	0.5151515152	0.4848484848	0.5757575758	0.6363636364	0.5757575758	0.7272727273
0.4848484848	0.303030303	0.6666666667	0.4545454545	0.4545454545	0.6666666667	0.8181818182	0.6060606061
0.3333333333	0.2727272727	0.6666666667	0.6363636364	0.4545454545	0.6666666667	0.6666666667	0.7575757576
0.3333333333	0.3333333333	0.5454545455	0.4545454545	0.5151515152	0.6666666667	0.6363636364	0.7878787879
0.3939393939	0.4242424242	0.5151515152	0.4545454545	0.5454545455	0.6363636364	0.6363636364	0.4848484848
0.4545454545	0.2727272727	0.4242424242	0.4545454545	0.6060606061	0.6666666667	0.5454545455	0.7272727273
0.2727272727	0.3333333333	0.3636363636	0.5151515152	0.6060606061	0.5454545455	0.7575757576	0.6060606061
0.3636363636	0.4545454545	0.5757575758	0.3636363636	0.3939393939	0.6060606061	0.5757575758	0.696969697
0.3333333333	0.3939393939	0.6060606061	0.6060606061	0.5757575758	0.5454545455	0.6363636364	0.6060606061
0.4242424242	0.303030303	0.4242424242	0.4848484848	0.4848484848	0.5757575758	0.6666666667	0.6363636364
0.3333333333	0.3939393939	0.3939393939	0.4545454545	0.6666666667	0.5757575758	0.696969697	0.5454545455
0.2727272727	0.3939393939	0.6666666667	0.5151515152	0.6060606061	0.6060606061	0.5757575758	0.696969697
0.3333333333	0.3939393939	0.4242424242	0.5454545455	0.7575757576	0.4545454545	0.6666666667	0.5757575758
0.3939393939	0.3636363636	0.3333333333	0.5151515152	0.696969697	0.5454545455	0.7575757576	0.6363636364
0.3636363636	0.2727272727	0.3636363636	0.4848484848	0.6060606061	0.5757575758	0.7575757576	0.5151515152
0.2121212121	0.2727272727	0.4242424242	0.5757575758	0.5757575758	0.5757575758	0.6363636364	0.6666666667
0.303030303	0.303030303	0.3636363636	0.4848484848	0.4242424242	0.5757575758	0.7272727273	0.6363636364
0.303030303	0.303030303	0.5757575758	0.4545454545	0.5454545455	0.5454545455	0.5454545455	0.7575757576
0.3636363636	0.3939393939	0.5151515152	0.5454545455	0.4848484848	0.5757575758	0.5757575758	0.6060606061
0.3333333333	0.1818181818	0.3636363636	0.3939393939	0.6060606061	0.5757575758	0.6363636364	0.6060606061
0.4848484848	0.2727272727	0.6363636364	0.5757575758	0.5454545455	0.6363636364	0.696969697	0.6666666667
0.2121212121	0.5151515152	0.3939393939	0.5151515152	0.5757575758	0.5757575758	0.696969697	0.5757575758
0.303030303	0.4242424242	0.3939393939	0.3636363636	0.5151515152	0.4848484848	0.6363636364	0.6363636364
0.4242424242	0.4545454545	0.6060606061	0.4545454545	0.6363636364	0.5454545455	0.5757575758	0.696969697
0.4242424242	0.3939393939	0.4848484848	0.4848484848	0.5454545455	0.5151515152	0.6060606061	0.6060606061
0.2727272727	0.4242424242	0.4545454545	0.5151515152	0.6363636364	0.5757575758	0.7575757576	0.5151515152
0.2424242424	0.303030303	0.5757575758	0.5454545455	0.6060606061	0.6666666667	0.8181818182	0.5151515152
0.3939393939	0.303030303	0.6363636364	0.5757575758	0.6363636364	0.4545454545	0.6363636364	0.6363636364
0.4848484848	0.3939393939	0.4848484848	0.4545454545	0.5454545455	0.6363636364	0.7575757576	0.696969697
0.3939393939	0.2727272727	0.5151515152	0.6363636364	0.6363636364	0.6363636364	0.5757575758	0.7575757576
0.2727272727	0.2727272727	0.5454545455	0.4545454545	0.4545454545	0.5151515152	0.696969697	0.7272727273
0.3636363636	0.2727272727	0.4242424242	0.4848484848	0.5454545455	0.4545454545	0.6363636364	0.6363636364
0.2727272727	0.2424242424	0.4848484848	0.4848484848	0.5757575758	0.6666666667	0.5454545455	0.6363636364
0.6666666667	0.2727272727	0.4545454545	0.5151515152	0.6666666667	0.5454545455	0.5454545455	0.696969697
0.3333333333	0.2727272727	0.6363636364	0.3333333333	0.5757575758	0.5757575758	0.6060606061	0.6060606061
0.2727272727	0.2727272727	0.4545454545	0.4545454545	0.696969697	0.5454545455	0.696969697	0.7272727273
0.2121212121	0.4545454545	0.5454545455	0.5151515152	0.6666666667	0.4242424242	0.5757575758	0.6363636364
0.4545454545	0.4242424242	0.4848484848	0.3939393939	0.696969697	0.5757575758	0.7575757576	0.7272727273
0.303030303	0.3939393939	0.5454545455	0.4848484848	0.5757575758	0.5454545455	0.6666666667	0.6666666667
0.2727272727	0.4242424242	0.5151515152	0.5454545455	0.6060606061	0.4848484848	0.6666666667	0.7272727273
0.2424242424	0.2727272727	0.5454545455	0.5151515152	0.3939393939	0.7272727273	0.6363636364	0.5454545455
0.2727272727	0.3333333333	0.4545454545	0.5151515152	0.7272727273	0.696969697	0.6666666667	0.6363636364
0.5151515152	0.303030303	0.4848484848	0.4545454545	0.3939393939	0.5454545455	0.6060606061	0.6363636364
0.303030303	0.2727272727	0.5454545455	0.3636363636	0.5454545455	0.5757575758	0.6666666667	0.6060606061
0.2727272727	0.2727272727	0.6666666667	0.3636363636	0.6666666667	0.6060606061	0.6666666667	0.696969697
0.3333333333	0.3333333333	0.4545454545	0.6666666667	0.6666666667	0.4848484848	0.6666666667	0.6363636364
0.2121212121	0.2727272727	0.4848484848	0.5151515152	0.6060606061	0.4848484848	0.5454545455	0.5757575758
0.3939393939	0.3333333333	0.5454545455	0.303030303	0.5454545455	0.5454545455	0.7575757576	0.696969697
0.3636363636	0.2424242424	0.3333333333	0.4242424242	0.4848484848	0.6060606061	0.7272727273	0.7575757576
0.3939393939	0.3939393939	0.4242424242	0.5151515152	0.6060606061	0.4848484848	0.7575757576	0.7272727273
0.3636363636	0.303030303	0.5757575758	0.4545454545	0.5151515152	0.6060606061	0.6060606061	0.6363636364
0.3636363636	0.3333333333	0.4242424242	0.4848484848	0.5151515152	0.4848484848	0.6363636364	0.5757575758
0.303030303	0.3636363636	0.4545454545	0.4242424242	0.5757575758	0.5454545455	0.7272727273	0.696969697
0.4242424242	0.4242424242	0.5757575758	0.5454545455	0.5454545455	0.6363636364	0.8484848485	0.6666666667
0.4242424242	0.2424242424	0.5151515152	0.5454545455	0.5757575758	0.4242424242	0.5151515152	0.6363636364
0.3636363636	0.3939393939	0.4242424242	0.3333333333	0.5454545455	0.5757575758	0.696969697	0.7575757576
0.3939393939	0.3939393939	0.4242424242	0.3939393939	0.6363636364	0.5454545455	0.5454545455	0.6060606061
0.303030303	0.3939393939	0.4545454545	0.4242424242	0.5151515152	0.696969697	0.6363636364	0.6666666667
0.3333333333	0.2727272727	0.5151515152	0.4545454545	0.5454545455	0.6060606061	0.8484848485	0.6666666667
0.303030303	0.4242424242	0.5151515152	0.2727272727	0.5757575758	0.5757575758	0.7878787879	0.6363636364
0.303030303	0.2121212121	0.4848484848	0.5454545455	0.4848484848	0.5151515152	0.6060606061	0.5454545455
0.3636363636	0.2424242424	0.303030303	0.5151515152	0.5757575758	0.6666666667	0.7272727273	0.5757575758
0.4242424242	0.3939393939	0.3636363636	0.6666666667	0.6060606061	0.4242424242	0.7575757576	0.6363636364
0.303030303	0.3939393939	0.5757575758	0.5151515152	0.6666666667	0.6363636364	0.6060606061	0.7272727273
0.3636363636	0.3333333333	0.5454545455	0.4545454545	0.5757575758	0.6363636364	0.7575757576	0.6363636364
0.3636363636	0.3939393939	0.4545454545	0.5151515152	0.4848484848	0.5151515152	0.7575757576	0.6363636364
0.303030303	0.2121212121	0.5151515152	0.4848484848	0.6666666667	0.7878787879	0.5757575758	0.5151515152
0.3636363636	0.3636363636	0.4848484848	0.4242424242	0.6666666667	0.6666666667	0.7272727273	0.4848484848
0.3939393939	0.2727272727	0.3939393939	0.4242424242	0.6666666667	0.6363636364	0.6060606061	0.6060606061
0.3939393939	0.4242424242	0.4848484848	0.6060606061	0.5757575758	0.6666666667	0.7575757576	0.5454545455
0.3636363636	0.2727272727	0.5757575758	0.5454545455	0.696969697	0.6363636364	0.696969697	0.5757575758
0.303030303	0.303030303	0.4545454545	0.4545454545	0.6060606061	0.4545454545	0.6666666667	0.3939393939
0.303030303	0.3939393939	0.6060606061	0.5454545455	0.5757575758	0.4545454545	0.7272727273	0.5454545455
0.4848484848	0.3333333333	0.3333333333	0.2727272727	0.7272727273	0.5757575758	0.7272727273	0.696969697
0.3333333333	0.3333333333	0.5151515152	0.6060606061	0.5151515152	0.6363636364	0.5151515152	0.5454545455
0.2424242424	0.3939393939	0.5151515152	0.3636363636	0.5757575758	0.5757575758	0.5757575758	0.7272727273
0.2727272727	0.3333333333	0.4545454545	0.5454545455	0.6666666667	0.5454545455	0.6666666667	0.5757575758
0.3939393939	0.4242424242	0.3939393939	0.4545454545	0.5757575758	0.5757575758	0.5757575758	0.6363636364
0.303030303	0.303030303	0.4848484848	0.4242424242	0.696969697	0.6060606061	0.6666666667	0.6363636364
0.303030303	0.3636363636	0.6060606061	0.4848484848	0.5454545455	0.6666666667	0.696969697	0.5757575758
0.4242424242	0.2727272727	0.4242424242	0.6060606061	0.6666666667	0.4545454545	0.696969697	0.696969697
0.3333333333	0.3636363636	0.4848484848	0.4545454545	0.6363636364	0.6363636364	0.6363636364	0.7575757576
0.3333333333	0.2727272727	0.3939393939	0.5151515152	0.6060606061	0.6666666667	0.696969697	0.5757575758
0.4848484848	0.3636363636	0.4545454545	0.6363636364	0.6060606061	0.4545454545	0.5757575758	0.5757575758
0.1818181818	0.303030303	0.4848484848	0.5454545455	0.4545454545	0.5151515152	0.6666666667	0.6666666667
0.3636363636	0.2121212121	0.5151515152	0.4848484848	0.3939393939	0.4545454545	0.6666666667	0.5151515152
0.3636363636	0.2121212121	0.5454545455	0.5151515152	0.5757575758	0.6060606061	0.6666666667	0.5151515152
0.3333333333	0.3333333333	0.3636363636	0.4242424242	0.6060606061	0.4848484848	0.5757575758	0.5757575758
0.4848484848	0.3939393939	0.4848484848	0.4242424242	0.6060606061	0.5454545455	0.7272727273	0.696969697
0.4545454545	0.2424242424	0.5454545455	0.4242424242	0.696969697	0.6363636364	0.7878787879	0.7272727273
0.3636363636	0.303030303	0.6060606061	0.3636363636	0.696969697	0.5757575758	0.696969697	0.6363636364
0.2727272727	0.3939393939	0.3636363636	0.4242424242	0.5757575758	0.5151515152	0.6363636364	0.6363636364
0.3636363636	0.3939393939	0.5151515152	0.4848484848	0.696969697	0.5151515152	0.6060606061	0.6666666667
0.303030303	0.303030303	0.4848484848	0.4545454545	0.6060606061	0.5151515152	0.6666666667	0.696969697
0.2424242424	0.2727272727	0.5151515152	0.4848484848	0.5454545455	0.5757575758	0.6666666667	0.6363636364
0.3636363636	0.1818181818	0.4242424242	0.4242424242	0.6363636364	0.5757575758	0.8181818182	0.7272727273
0.3939393939	0.3333333333	0.4545454545	0.4242424242	0.5454545455	0.6666666667	0.7272727273	0.7575757576
0.303030303	0.4545454545	0.6666666667	0.3636363636	0.5454545455	0.6060606061	0.6060606061	0.6363636364
0.3636363636	0.3333333333	0.4848484848	0.3636363636	0.5757575758	0.4848484848	0.5757575758	0.6363636364
0.3333333333	0.3333333333	0.5151515152	0.4848484848	0.6060606061	0.6060606061	0.6666666667	0.7272727273
0.3939393939	0.3636363636	0.5151515152	0.3636363636	0.4545454545	0.5454545455	0.7272727273	0.696969697
0.4545454545	0.303030303	0.6060606061	0.3939393939	0.5151515152	0.3333333333	0.5454545455	0.6060606061
0.1818181818	0.5454545455	0.5151515152	0.5757575758	0.6060606061	0.6060606061	0.5757575758	0.7878787879
0.303030303	0.2424242424	0.4848484848	0.5757575758	0.6666666667	0.5454545455	0.7575757576	0.5757575758
0.4242424242	0.2424242424	0.3636363636	0.5454545455	0.5757575758	0.5151515152	0.7575757576	0.6060606061
0.3333333333	0.303030303	0.4242424242	0.4848484848	0.6666666667	0.5454545455	0.5454545455	0.5757575758
0.3333333333	0.4545454545	0.5757575758	0.5757575758	0.5757575758	0.6363636364	0.6363636364	0.7575757576
0.3333333333	0.2727272727	0.3939393939	0.6666666667	0.5454545455	0.4848484848	0.6666666667	0.7272727273
0.3333333333	0.303030303	0.5151515152	0.3636363636	0.5151515152	0.5454545455	0.6666666667	0.6363636364
0.3939393939	0.3636363636	0.4545454545	0.5151515152	0.6060606061	0.6060606061	0.7575757576	0.6363636364
0.3333333333	0.2727272727	0.5454545455	0.4545454545	0.5454545455	0.4848484848	0.7272727273	0.696969697
0.3939393939	0.3939393939	0.3939393939	0.3636363636	0.4242424242	0.6363636364	0.6666666667	0.6363636364
0.3333333333	0.4545454545	0.5454545455	0.5757575758	0.5757575758	0.4848484848	0.7272727273	0.5757575758
0.3333333333	0.303030303	0.4848484848	0.4545454545	0.4545454545	0.5757575758	0.8181818182	0.7878787879
0.3939393939	0.1818181818	0.4242424242	0.5151515152	0.4848484848	0.4242424242	0.7575757576	0.6666666667
0.3636363636	0.2727272727	0.6060606061	0.5454545455	0.4545454545	0.6060606061	0.7272727273	0.7878787879
0.3333333333	0.2121212121	0.4848484848	0.4545454545	0.6666666667	0.5757575758	0.6666666667	0.7272727273
0.3636363636	0.3636363636	0.5454545455	0.4242424242	0.6060606061	0.6060606061	0.696969697	0.6363636364
0.4242424242	0.3939393939	0.3636363636	0.5757575758	0.6060606061	0.4545454545	0.6060606061	0.5454545455
0.3636363636	0.3333333333	0.4545454545	0.5454545455	0.6363636364	0.4545454545	0.6363636364	0.6363636364
0.4242424242	0.3333333333	0.3636363636	0.4545454545	0.696969697	0.6060606061	0.696969697	0.6363636364
0.2727272727	0.303030303	0.5151515152	0.4242424242	0.5454545455	0.6363636364	0.6363636364	0.6666666667
0.3636363636	0.2121212121	0.3939393939	0.5151515152	0.696969697	0.696969697	0.5151515152	0.6060606061
0.2424242424	0.303030303	0.4242424242	0.3939393939	0.6363636364	0.4848484848	0.6666666667	0.7575757576
0.303030303	0.2727272727	0.3636363636	0.3636363636	0.5454545455	0.5454545455	0.4848484848	0.696969697
0.4545454545	0.2727272727	0.3333333333	0.5151515152	0.6666666667	0.5151515152	0.5151515152	0.7878787879
0.5151515152	0.3939393939	0.6363636364	0.4848484848	0.6363636364	0.6363636364	0.5151515152	0.7272727273
0.3939393939	0.2424242424	0.5151515152	0.3939393939	0.4848484848	0.5151515152	0.7272727273	0.6060606061
0.4545454545	0.4545454545	0.4545454545	0.5454545455	0.4848484848	0.6060606061	0.6060606061	0.7272727273
0.303030303	0.4545454545	0.4848484848	0.4242424242	0.696969697	0.5757575758	0.6363636364	0.6666666667
0.5151515152	0.4242424242	0.3939393939	0.4848484848	0.8181818182	0.5454545455	0.5757575758	0.7272727273
0.2424242424	0.2727272727	0.6060606061	0.5151515152	0.5757575758	0.5757575758	0.6060606061	0.6363636364
0.2121212121	0.3636363636	0.4848484848	0.5454545455	0.5454545455	0.6060606061	0.696969697	0.6666666667
0.3333333333	0.2727272727	0.5151515152	0.5454545455	0.5757575758	0.5151515152	0.6666666667	0.5454545455
0.3333333333	0.3939393939	0.4242424242	0.4545454545	0.5757575758	0.5151515152	0.4848484848	0.696969697
0.4242424242	0.3636363636	0.5151515152	0.5454545455	0.6666666667	0.4848484848	0.6666666667	0.6060606061
0.4242424242	0.3939393939	0.6060606061	0.3636363636	0.5757575758	0.4848484848	0.6666666667	0.696969697
0.3636363636	0.3333333333	0.696969697	0.4545454545	0.5151515152	0.7575757576	0.7575757576	0.6363636364
0.3939393939	0.3939393939	0.5454545455	0.4545454545	0.6363636364	0.6060606061	0.6060606061	0.6060606061
0.303030303	0.5151515152	0.5454545455	0.4242424242	0.5151515152	0.5454545455	0.6363636364	0.6363636364
0.3636363636	0.2727272727	0.5151515152	0.4848484848	0.4848484848	0.6666666667	0.5757575758	0.6666666667
0.4545454545	0.303030303	0.6060606061	0.4848484848	0.6363636364	0.6666666667	0.6666666667	0.6363636364
0.4545454545	0.4242424242	0.4242424242	0.5151515152	0.6060606061	0.6363636364	0.6666666667	0.7575757576
0.3333333333	0.4848484848	0.4242424242	0.6060606061	0.5151515152	0.3939393939	0.7575757576	0.5757575758
0.5151515152	0.2727272727	0.6363636364	0.4545454545	0.4848484848	0.5151515152	0.6060606061	0.7575757576
0.1818181818	0.4545454545	0.4242424242	0.5151515152	0.696969697	0.5757575758	0.7272727273	0.6666666667
0.2727272727	0.3636363636	0.4545454545	0.4848484848	0.5151515152	0.6363636364	0.6666666667	0.6363636364
0.3636363636	0.2727272727	0.4242424242	0.5454545455	0.5757575758	0.5454545455	0.6363636364	0.7272727273
0.303030303	0.3333333333	0.5454545455	0.5454545455	0.4545454545	0.5454545455	0.6060606061	0.7272727273
0.303030303	0.3333333333	0.6060606061	0.4242424242	0.5757575758	0.8181818182	0.6060606061	0.6363636364
0.303030303	0.3333333333	0.3333333333	0.4848484848	0.6060606061	0.6666666667	0.7878787879	0.5454545455
0.2727272727	0.2424242424	0.3939393939	0.4848484848	0.6060606061	0.6363636364	0.6666666667	0.4848484848
0.303030303	0.3939393939	0.3333333333	0.3636363636	0.5454545455	0.696969697	0.6666666667	0.7575757576
0.3333333333	0.3636363636	0.5151515152	0.5757575758	0.5757575758	0.6060606061	0.696969697	0.5151515152
0.3636363636	0.3333333333	0.5757575758	0.5757575758	0.4848484848	0.6060606061	0.7575757576	0.6666666667
0.2727272727	0.3636363636	0.5454545455	0.5757575758	0.7272727273	0.5454545455	0.6666666667	0.6666666667
0.4545454545	0.303030303	0.5151515152	0.4848484848	0.6060606061	0.6060606061	0.6666666667	0.5454545455
0.2727272727	0.4242424242	0.5151515152	0.3636363636	0.4242424242	0.5757575758	0.7272727273	0.696969697
0.4242424242	0.303030303	0.4848484848	0.4545454545	0.4545454545	0.5454545455	0.5757575758	0.6363636364
0.2121212121	0.303030303	0.5454545455	0.6060606061	0.5151515152	0.6666666667	0.696969697	0.5757575758
0.3333333333	0.1515151515	0.4848484848	0.5454545455	0.3939393939	0.6060606061	0.6666666667	0.5757575758
0.3636363636	0.2424242424	0.5151515152	0.5151515152	0.5454545455	0.6363636364	0.7878787879	0.6666666667
0.2727272727	0.2424242424	0.6363636364	0.5151515152	0.4848484848	0.4848484848	0.696969697	0.6363636364
0.2727272727	0.3939393939	0.4242424242	0.5454545455	0.696969697	0.6666666667	0.6666666667	0.6060606061
0.3636363636	0.3333333333	0.5757575758	0.5454545455	0.5151515152	0.6363636364	0.7272727273	0.6363636364
0.3333333333	0.4242424242	0.3939393939	0.6060606061	0.5757575758	0.5757575758	0.6060606061	0.7575757576
0.2121212121	0.3939393939	0.5757575758	0.3333333333	0.6060606061	0.5757575758	0.7272727273	0.6666666667
0.2424242424	0.303030303	0.4242424242	0.3939393939	0.3636363636	0.4545454545	0.6666666667	0.6060606061
0.3939393939	0.3333333333	0.6060606061	0.5454545455	0.6363636364	0.5454545455	0.5151515152	0.5757575758
0.2424242424	0.303030303	0.4242424242	0.5454545455	0.5151515152	0.4848484848	0.6363636364	0.7272727273
0.4242424242	0.4242424242	0.4848484848	0.4848484848	0.5454545455	0.5454545455	0.5454545455	0.696969697
0.2121212121	0.2727272727	0.5454545455	0.5454545455	0.5757575758	0.7272727273	0.696969697	0.6060606061
0.303030303	0.2727272727	0.4545454545	0.5454545455	0.6060606061	0.6666666667	0.696969697	0.5151515152
0.0909090909	0.3333333333	0.5757575758	0.5151515152	0.4848484848	0.5757575758	0.6666666667	0.5454545455
0.2727272727	0.3333333333	0.4545454545	0.4545454545	0.5454545455	0.4545454545	0.7272727273	0.7575757576
0.4242424242	0.3939393939	0.3939393939	0.5757575758	0.5757575758	0.4242424242	0.7575757576	0.7878787879
0.2424242424	0.2121212121	0.4545454545	0.3939393939	0.6060606061	0.5757575758	0.6363636364	0.5454545455
0.3636363636	0.2424242424	0.4242424242	0.5151515152	0.6060606061	0.6363636364	0.6060606061	0.6666666667
0.4545454545	0.2727272727	0.4848484848	0.3636363636	0.5454545455	0.6060606061	0.6363636364	0.6060606061
0.3939393939	0.3636363636	0.5757575758	0.6060606061	0.5454545455	0.6363636364	0.5757575758	0.6666666667
0.3333333333	0.3636363636	0.4545454545	0.4848484848	0.6363636364	0.6666666667	0.696969697	0.7272727273
0.3939393939	0.3939393939	0.4545454545	0.5151515152	0.6060606061	0.7575757576	0.7272727273	0.6060606061
0.3636363636	0.4545454545	0.4242424242	0.4545454545	0.5454545455	0.5454545455	0.7575757576	0.6363636364
0.303030303	0.303030303	0.5151515152	0.5151515152	0.5454545455	0.6060606061	0.7272727273	0.5757575758
0.3939393939	0.303030303	0.4242424242	0.5757575758	0.6666666667	0.6060606061	0.6666666667	0.5454545455
0.303030303	0.2121212121	0.4242424242	0.4545454545	0.5454545455	0.6363636364	0.7272727273	0.6060606061
0.303030303	0.303030303	0.4242424242	0.5757575758	0.5151515152	0.6363636364	0.6363636364	0.6363636364
0.303030303	0.3939393939	0.6060606061	0.5151515152	0.6666666667	0.6363636364	0.6060606061	0.7272727273
0.3636363636	0.4545454545	0.4545454545	0.3939393939	0.5454545455	0.5757575758	0.7878787879	0.6666666667
0.4242424242	0.2424242424	0.5454545455	0.5151515152	0.6363636364	0.6060606061	0.6666666667	0.6060606061
0.2727272727	0.303030303	0.3939393939	0.6666666667	0.6363636364	0.696969697	0.8484848485	0.7272727273
0.3939393939	0.3636363636	0.5454545455	0.4242424242	0.6060606061	0.5151515152	0.7878787879	0.696969697
0.303030303	0.4242424242	0.6060606061	0.4242424242	0.4848484848	0.6060606061	0.6666666667	0.6363636364
0.3636363636	0.4848484848	0.5757575758	0.4848484848	0.5454545455	0.4242424242	0.6363636364	0.6666666667
0.2121212121	0.3636363636	0.5757575758	0.4545454545	0.6060606061	0.5454545455	0.6363636364	0.6363636364
0.4545454545	0.3333333333	0.3636363636	0.4848484848	0.5454545455	0.5151515152	0.696969697	0.5757575758
0.3333333333	0.4545454545	0.5454545455	0.4545454545	0.5151515152	0.5454545455	0.696969697	0.6363636364
0.303030303	0.2121212121	0.3636363636	0.4242424242	0.7272727273	0.6363636364	0.7575757576	0.6060606061
0.2727272727	0.3939393939	0.5151515152	0.3939393939	0.6666666667	0.5151515152	0.7272727273	0.7272727273
0.3636363636	0.3939393939	0.4545454545	0.4848484848	0.6060606061	0.696969697	0.7878787879	0.6363636364
0.2727272727	0.4848484848	0.6060606061	0.5454545455	0.6060606061	0.6060606061	0.5454545455	0.6363636364
0.2727272727	0.2424242424	0.5151515152	0.4545454545	0.5757575758	0.4848484848	0.6666666667	0.6363636364
0.3636363636	0.3636363636	0.5151515152	0.6060606061	0.6666666667	0.5454545455	0.7272727273	0.6060606061
0.4848484848	0.4545454545	0.4848484848	0.4545454545	0.3939393939	0.6060606061	0.7272727273	0.5757575758
0.303030303	0.3939393939	0.4545454545	0.5757575758	0.6060606061	0.5757575758	0.6666666667	0.6060606061
0.3333333333	0.3939393939	0.5757575758	0.3636363636	0.3636363636	0.6363636364	0.5151515152	0.5454545455
0.4848484848	0.3939393939	0.5454545455	0.3636363636	0.6666666667	0.6363636364	0.6666666667	0.6363636364
0.3939393939	0.3333333333	0.6060606061	0.6060606061	0.5757575758	0.6666666667	0.6060606061	0.7272727273
0.2424242424	0.2727272727	0.4848484848	0.5151515152	0.4545454545	0.3939393939	0.6060606061	0.7272727273
0.303030303	0.3333333333	0.4848484848	0.5151515152	0.6060606061	0.4242424242	0.696969697	0.6666666667
0.4545454545	0.4242424242	0.6060606061	0.5757575758	0.6363636364	0.4848484848	0.5454545455	0.696969697
0.5151515152	0.2727272727	0.6363636364	0.5757575758	0.3939393939	0.6060606061	0.7575757576	0.6363636364
0.4545454545	0.3636363636	0.4242424242	0.4242424242	0.5757575758	0.6666666667	0.6666666667	0.6666666667
0.2424242424	0.2727272727	0.5454545455	0.4242424242	0.7272727273	0.4242424242	0.6060606061	0.5454545455
0.303030303	0.2121212121	0.3939393939	0.6363636364	0.6060606061	0.4848484848	0.6666666667	0.6363636364
0.3333333333	0.3636363636	0.4545454545	0.4545454545	0.4545454545	0.4242424242	0.7575757576	0.696969697
0.3333333333	0.303030303	0.5454545455	0.3636363636	0.6060606061	0.5454545455	0.6060606061	0.6060606061
0.3939393939	0.3939393939	0.5151515152	0.3333333333	0.6363636364	0.4545454545	0.6363636364	0.5454545455
0.3333333333	0.4242424242	0.3636363636	0.4848484848	0.5151515152	0.4848484848	0.5151515152	0.696969697
0.4242424242	0.303030303	0.4848484848	0.6060606061	0.4848484848	0.6060606061	0.6363636364	0.7575757576
0.303030303	0.3333333333	0.696969697	0.4848484848	0.6666666667	0.4545454545	0.696969697	0.696969697
0.3939393939	0.2424242424	0.4545454545	0.3939393939	0.4848484848	0.5454545455	0.6666666667	0.6666666667
0.3939393939	0.3333333333	0.5151515152	0.3939393939	0.4848484848	0.4545454545	0.4848484848	0.6363636364
0.2121212121	0.3939393939	0.4848484848	0.5454545455	0.6060606061	0.5151515152	0.7575757576	0.6363636364
0.3636363636	0.3636363636	0.4545454545	0.5454545455	0.6060606061	0.5757575758	0.7272727273	0.6060606061
0.3939393939	0.3939393939	0.5757575758	0.5454545455	0.6060606061	0.6363636364	0.4848484848	0.5454545455
0.2424242424	0.2121212121	0.3939393939	0.6060606061	0.5757575758	0.5151515152	0.6666666667	0.6060606061
0.3333333333	0.3939393939	0.6060606061	0.4848484848	0.5454545455	0.6060606061	0.696969697	0.7272727273
0.2727272727	0.3939393939	0.3333333333	0.4545454545	0.5757575758	0.6363636364	0.6666666667	0.5757575758
0.303030303	0.3939393939	0.4545454545	0.3636363636	0.5757575758	0.6666666667	0.6060606061	0.7272727273
0.2424242424	0.1515151515	0.4848484848	0.4545454545	0.5454545455	0.696969697	0.6060606061	0.6363636364
0.4242424242	0.2727272727	0.4545454545	0.6060606061	0.5151515152	0.5454545455	0.5454545455	0.6060606061
0.2424242424	0.3636363636	0.4545454545	0.5151515152	0.6666666667	0.6363636364	0.5757575758	0.8181818182
0.2121212121	0.4848484848	0.5454545455	0.3939393939	0.4848484848	0.4545454545	0.7272727273	0.5454545455
0.3333333333	0.1818181818	0.5151515152	0.3939393939	0.4242424242	0.6363636364	0.7878787879	0.6060606061
0.3333333333	0.3333333333	0.5151515152	0.6060606061	0.5757575758	0.6363636364	0.7272727273	0.7878787879
0.3636363636	0.4545454545	0.6060606061	0.5151515152	0.5151515152	0.6363636364	0.6666666667	0.5454545455
0.3333333333	0.2727272727	0.4848484848	0.6363636364	0.4545454545	0.5757575758	0.7272727273	0.6060606061
0.4545454545	0.3636363636	0.5757575758	0.4848484848	0.6060606061	0.5151515152	0.7878787879	0.5757575758
0.3939393939	0.3333333333	0.5454545455	0.4545454545	0.6666666667	0.6060606061	0.5454545455	0.8181818182
0.3939393939	0.2424242424	0.5454545455	0.5151515152	0.5757575758	0.7272727273	0.5454545455	0.696969697
0.4242424242	0.2727272727	0.4545454545	0.4848484848	0.5151515152	0.7272727273	0.6060606061	0.6060606061
0.2121212121	0.2727272727	0.5151515152	0.3636363636	0.4545454545	0.4848484848	0.6363636364	0.7272727273
0.3939393939	0.3333333333	0.3333333333	0.3939393939	0.4545454545	0.6363636364	0.6666666667	0.5454545455
0.3939393939	0.1515151515	0.5151515152	0.4848484848	0.5454545455	0.5757575758	0.7272727273	0.4848484848
0.3636363636	0.0909090909	0.5757575758	0.4242424242	0.6363636364	0.6363636364	0.5757575758	0.7272727273
0.4848484848	0.303030303	0.3333333333	0.6060606061	0.5151515152	0.5151515152	0.6060606061	0.7272727273
0.2727272727	0.3939393939	0.4242424242	0.5151515152	0.696969697	0.6060606061	0.696969697	0.6363636364
0.4848484848	0.2727272727	0.4242424242	0.6363636364	0.4848484848	0.5151515152	0.6666666667	0.5757575758
0.3333333333	0.303030303	0.4545454545	0.4242424242	0.4545454545	0.4848484848	0.6363636364	0.696969697
0.4545454545	0.4242424242	0.4848484848	0.5757575758	0.696969697	0.6060606061	0.6363636364	0.6060606061
0.3939393939	0.4545454545	0.4545454545	0.4242424242	0.6666666667	0.5454545455	0.6363636364	0.5757575758
0.303030303	0.3636363636	0.6363636364	0.4242424242	0.6060606061	0.5151515152	0.5454545455	0.5454545455
0.2727272727	0.3636363636	0.5151515152	0.5151515152	0.4848484848	0.5454545455	0.7272727273	0.4848484848
0.3636363636	0.3333333333	0.6363636364	0.6666666667	0.5757575758	0.5757575758	0.6060606061	0.7272727273
0.3636363636	0.4242424242	0.4848484848	0.5151515152	0.5757575758	0.6363636364	0.6666666667	0.6363636364
0.4545454545	0.3333333333	0.5454545455	0.5454545455	0.5454545455	0.5757575758	0.6666666667	0.696969697
0.2424242424	0.4545454545	0.5151515152	0.4242424242	0.6363636364	0.6060606061	0.696969697	0.6666666667
0.3333333333	0.4242424242	0.5151515152	0.4242424242	0.6060606061	0.5151515152	0.7575757576	0.6363636364
0.303030303	0.303030303	0.4848484848	0.5454545455	0.6060606061	0.6060606061	0.4545454545	0.6666666667
0.3636363636	0.4545454545	0.4242424242	0.3939393939	0.5151515152	0.7272727273	0.6060606061	0.696969697
0.2121212121	0.3939393939	0.5151515152	0.4545454545	0.6060606061	0.6363636364	0.5757575758	0.6060606061
0.3333333333	0.2727272727	0.5454545455	0.5151515152	0.4545454545	0.6666666667	0.6060606061	0.5757575758
0.3636363636	0.2424242424	0.3636363636	0.3636363636	0.5454545455	0.3939393939	0.696969697	0.5757575758
0.3939393939	0.2424242424	0.3939393939	0.5757575758	0.6363636364	0.4848484848	0.6666666667	0.6060606061
0.4242424242	0.303030303	0.5757575758	0.4242424242	0.4545454545	0.6060606061	0.5757575758	0.7575757576
0.2727272727	0.4545454545	0.5757575758	0.3939393939	0.5757575758	0.6060606061	0.6666666667	0.7272727273
0.4545454545	0.3636363636	0.5454545455	0.5454545455	0.6666666667	0.5454545455	0.7878787879	0.6060606061
0.4242424242	0.3939393939	0.303030303	0.4848484848	0.5151515152	0.4848484848	0.696969697	0.696969697
0.1515151515	0.2424242424	0.4242424242	0.5151515152	0.5757575758	0.5454545455	0.6666666667	0.7575757576
0.2424242424	0.303030303	0.5151515152	0.5454545455	0.6060606061	0.6666666667	0.696969697	0.8181818182
0.2727272727	0.3939393939	0.5151515152	0.3939393939	0.5151515152	0.6363636364	0.6060606061	0.696969697
0.303030303	0.303030303	0.5151515152	0.3636363636	0.4545454545	0.4545454545	0.6363636364	0.6363636364
0.3636363636	0.4545454545	0.5151515152	0.4848484848	0.5454545455	0.696969697	0.6060606061	0.6666666667
0.2727272727	0.4242424242	0.3939393939	0.5454545455	0.5454545455	0.4848484848	0.7575757576	0.6060606061
0.4545454545	0.1818181818	0.3939393939	0.4545454545	0.5454545455	0.4848484848	0.7575757576	0.696969697
0.3636363636	0.3636363636	0.5151515152	0.5151515152	0.5757575758	0.7272727273	0.7272727273	0.6363636364
0.3333333333	0.303030303	0.3939393939	0.5151515152	0.4848484848	0.5454545455	0.6363636364	0.6666666667
0.3939393939	0.2727272727	0.3333333333	0.4545454545	0.6363636364	0.6363636364	0.5757575758	0.7575757576
0.303030303	0.303030303	0.5454545455	0.3939393939	0.5454545455	0.7272727273	0.6363636364	0.6363636364
0.2727272727	0.4242424242	0.4242424242	0.5454545455	0.5454545455	0.6060606061	0.6363636364	0.8181818182
0.2424242424	0.303030303	0.5151515152	0.4545454545	0.6363636364	0.5151515152	0.7575757576	0.5757575758
0.303030303	0.303030303	0.4545454545	0.4242424242	0.7272727273	0.5454545455	0.7575757576	0.6666666667
0.3333333333	0.3636363636	0.4848484848	0.4848484848	0.6363636364	0.5757575758	0.6666666667	0.6060606061
0.4848484848	0.3333333333	0.5151515152	0.6363636364	0.5757575758	0.6060606061	0.696969697	0.6363636364
0.5151515152	0.3636363636	0.5757575758	0.3333333333	0.6363636364	0.6363636364	0.6666666667	0.5151515152
0.303030303	0.3333333333	0.4545454545	0.5151515152	0.5454545455	0.7272727273	0.7575757576	0.6060606061
0.3333333333	0.4242424242	0.4848484848	0.6060606061	0.5757575758	0.5454545455	0.6363636364	0.6060606061
0.303030303	0.303030303	0.5454545455	0.3939393939	0.7575757576	0.4848484848	0.5454545455	0.6060606061
0.303030303	0.3939393939	0.5757575758	0.4545454545	0.6060606061	0.6060606061	0.7575757576	0.6060606061
0.303030303	0.303030303	0.4242424242	0.4848484848	0.5757575758	0.4848484848	0.6666666667	0.5454545455
0.3333333333	0.4545454545	0.4848484848	0.4545454545	0.696969697	0.4545454545	0.5757575758	0.696969697
0.3333333333	0.3636363636	0.5151515152	0.4848484848	0.6363636364	0.5454545455	0.6666666667	0.7272727273
0.3636363636	0.3333333333	0.5151515152	0.4545454545	0.6363636364	0.4242424242	0.6060606061	0.6363636364
0.2727272727	0.303030303	0.3636363636	0.3636363636	0.5757575758	0.5151515152	0.5454545455	0.8181818182
0.1818181818	0.3939393939	0.4545454545	0.4545454545	0.5757575758	0.6666666667	0.6060606061	0.6363636364
0.2121212121	0.4242424242	0.3636363636	0.4545454545	0.5454545455	0.6363636364	0.6666666667	0.6666666667
0.3939393939	0.2121212121	0.4545454545	0.6060606061	0.5757575758	0.4848484848	0.696969697	0.6060606061
0.1818181818	0.3333333333	0.4242424242	0.3636363636	0.7878787879	0.6060606061	0.6060606061	0.6363636364
0.303030303	0.2727272727	0.3939393939	0.5151515152	0.7272727273	0.6666666667	0.6060606061	0.696969697
0.3939393939	0.3939393939	0.3333333333	0.6363636364	0.6363636364	0.6060606061	0.7272727273	0.696969697
0.3636363636	0.3636363636	0.5151515152	0.6363636364	0.5151515152	0.5151515152	0.696969697	0.6363636364
0.303030303	0.3939393939	0.5454545455	0.5454545455	0.6060606061	0.4545454545	0.6060606061	0.6666666667
0.3333333333	0.3939393939	0.5757575758	0.4545454545	0.5454545455	0.5454545455	0.696969697	0.6363636364
0.4848484848	0.4242424242	0.6363636364	0.4848484848	0.696969697	0.6363636364	0.6363636364	0.7575757576
0.2727272727	0.3636363636	0.3939393939	0.5757575758	0.5757575758	0.4545454545	0.6060606061	0.6666666667
0.3636363636	0.1818181818	0.5151515152	0.4242424242	0.6666666667	0.5454545455	0.6060606061	0.6060606061
0.2727272727	0.4242424242	0.5454545455	0.4242424242	0.5757575758	0.5151515152	0.6363636364	0.5757575758
0.5151515152	0.2727272727	0.5151515152	0.4848484848	0.5757575758	0.5151515152	0.8181818182	0.696969697
0.3333333333	0.2121212121	0.4242424242	0.5454545455	0.5757575758	0.4242424242	0.696969697	0.6060606061
0.3333333333	0.2424242424	0.5151515152	0.4242424242	0.4242424242	0.6060606061	0.696969697	0.696969697
0.3939393939	0.2424242424	0.5454545455	0.5454545455	0.6060606061	0.3939393939	0.5151515152	0.5454545455
0.3636363636	0.3636363636	0.5757575758	0.5757575758	0.5454545455	0.4848484848	0.696969697	0.7575757576
0.2121212121	0.4545454545	0.3333333333	0.4545454545	0.5454545455	0.6363636364	0.7272727273	0.6060606061
0.1818181818	0.303030303	0.5757575758	0.4848484848	0.6666666667	0.5757575758	0.7575757576	0.7272727273
0.3939393939	0.1818181818	0.3939393939	0.5757575758	0.5151515152	0.5757575758	0.696969697	0.6060606061
0.4848484848	0.3939393939	0.3636363636	0.5454545455	0.5757575758	0.6363636364	0.6363636364	0.5151515152
0.2121212121	0.303030303	0.5151515152	0.4848484848	0.6060606061	0.4545454545	0.6363636364	0.5151515152
0.303030303	0.3333333333	0.6060606061	0.3939393939	0.5454545455	0.5454545455	0.7575757576	0.6666666667
0.3939393939	0.2424242424	0.5151515152	0.4545454545	0.5151515152	0.4848484848	0.6060606061	0.6666666667
0.3333333333	0.2424242424	0.4848484848	0.4545454545	0.5757575758	0.5151515152	0.7272727273	0.6363636364
0.5151515152	0.2727272727	0.3636363636	0.4242424242	0.6060606061	0.5151515152	0.6060606061	0.6060606061
0.4545454545	0.303030303	0.5151515152	0.5151515152	0.6363636364	0.5454545455	0.6060606061	0.6666666667
0.4545454545	0.3939393939	0.5454545455	0.6060606061	0.6666666667	0.6666666667	0.696969697	0.696969697
0.4545454545	0.4242424242	0.3333333333	0.5151515152	0.5757575758	0.7575757576	0.6666666667	0.6363636364
0.3636363636	0.3636363636	0.4848484848	0.4242424242	0.5151515152	0.5151515152	0.7575757576	0.6060606061
0.3333333333	0.303030303	0.5757575758	0.4242424242	0.4545454545	0.5454545455	0.6060606061	0.8181818182
0.3333333333	0.3333333333	0.3636363636	0.3939393939	0.696969697	0.6666666667	0.7272727273	0.5757575758
0.2121212121	0.3636363636	0.4848484848	0.4848484848	0.5454545455	0.6363636364	0.696969697	0.696969697
0.2727272727	0.3636363636	0.5151515152	0.4545454545	0.4545454545	0.5151515152	0.4848484848	0.6060606061
0.303030303	0.303030303	0.5454545455	0.4242424242	0.4545454545	0.5757575758	0.6363636364	0.6363636364
0.303030303	0.3333333333	0.4848484848	0.4545454545	0.4242424242	0.4545454545	0.6666666667	0.6363636364
0.2727272727	0.303030303	0.2727272727	0.4242424242	0.6666666667	0.7272727273	0.696969697	0.6666666667
0.4242424242	0.2424242424	0.4545454545	0.6363636364	0.5454545455	0.5757575758	0.5151515152	0.6363636364
0.3636363636	0.1818181818	0.5454545455	0.5151515152	0.5454545455	0.4848484848	0.7575757576	0.4848484848
0.3636363636	0.303030303	0.3939393939	0.4545454545	0.5757575758	0.6363636364	0.6060606061	0.696969697
0.303030303	0.3636363636	0.3939393939	0.5454545455	0.696969697	0.2424242424	0.696969697	0.5151515152
0.4545454545	0.4545454545	0.5151515152	0.3939393939	0.5757575758	0.6666666667	0.7878787879	0.6363636364
0.3333333333	0.303030303	0.4242424242	0.4242424242	0.7272727273	0.4545454545	0.6666666667	0.6060606061
0.4545454545	0.3636363636	0.6363636364	0.4545454545	0.4848484848	0.5151515152	0.696969697	0.7272727273
0.4848484848	0.3636363636	0.5151515152	0.4242424242	0.6060606061	0.5757575758	0.7272727273	0.6363636364
0.2121212121	0.2727272727	0.4242424242	0.3333333333	0.6666666667	0.4545454545	0.6060606061	0.6363636364
0.3939393939	0.4242424242	0.4242424242	0.4242424242	0.6666666667	0.5757575758	0.696969697	0.5757575758
0.4545454545	0.303030303	0.5454545455	0.4242424242	0.6666666667	0.6363636364	0.7575757576	0.6060606061
0.3939393939	0.303030303	0.5151515152	0.4545454545	0.6363636364	0.696969697	0.6363636364	0.6666666667
0.2727272727	0.3333333333	0.5151515152	0.4545454545	0.4242424242	0.4848484848	0.5151515152	0.6060606061
0.4242424242	0.3636363636	0.4242424242	0.4545454545	0.3939393939	0.5454545455	0.6060606061	0.6363636364
0.2424242424	0.2424242424	0.4848484848	0.3333333333	0.6363636364	0.6060606061	0.7575757576	0.6363636364
0.3939393939	0.303030303	0.5151515152	0.4545454545	0.7878787879	0.5151515152	0.6363636364	0.6363636364
0.3333333333	0.303030303	0.4545454545	0.5757575758	0.6363636364	0.6060606061	0.6666666667	0.6666666667
0.3939393939	0.4848484848	0.3939393939	0.5454545455	0.5454545455	0.5757575758	0.5757575758	0.4545454545
0.3636363636	0.303030303	0.6060606061	0.6666666667	0.5757575758	0.6666666667	0.6060606061	0.696969697
0.3939393939	0.303030303	0.6363636364	0.5757575758	0.5151515152	0.6060606061	0.6666666667	0.7272727273
0.2121212121	0.3636363636	0.4545454545	0.3333333333	0.5454545455	0.6060606061	0.6060606061	0.696969697
0.2727272727	0.4242424242	0.3939393939	0.5151515152	0.5757575758	0.5454545455	0.6666666667	0.5757575758
0.4545454545	0.3636363636	0.3939393939	0.4545454545	0.6060606061	0.5454545455	0.5454545455	0.6363636364
0.303030303	0.3636363636	0.5151515152	0.5151515152	0.5757575758	0.696969697	0.7272727273	0.6666666667
0.4242424242	0.303030303	0.4242424242	0.4545454545	0.5454545455	0.4545454545	0.7878787879	0.696969697
0.2727272727	0.303030303	0.6060606061	0.3939393939	0.5757575758	0.6060606061	0.7272727273	0.5151515152
0.2727272727	0.303030303	0.3939393939	0.4545454545	0.6060606061	0.5151515152	0.4545454545	0.6666666667
0.3333333333	0.3333333333	0.4848484848	0.5454545455	0.4848484848	0.5757575758	0.6060606061	0.6363636364
0.3939393939	0.4242424242	0.5454545455	0.6363636364	0.5454545455	0.6060606061	0.696969697	0.6363636364
0.3333333333	0.3939393939	0.4848484848	0.5757575758	0.5454545455	0.5454545455	0.7575757576	0.5757575758
0.3939393939	0.4242424242	0.5151515152	0.4848484848	0.5757575758	0.6060606061	0.5757575758	0.7575757576
0.4848484848	0.2121212121	0.4848484848	0.3939393939	0.5757575758	0.4545454545	0.6363636364	0.696969697
0.2727272727	0.3939393939	0.4848484848	0.3636363636	0.5151515152	0.5151515152	0.6363636364	0.6363636364
0.3636363636	0.4242424242	0.4242424242	0.5151515152	0.3636363636	0.5151515152	0.7575757576	0.6060606061
0.3939393939	0.2424242424	0.5757575758	0.4545454545	0.4848484848	0.4848484848	0.5151515152	0.696969697
0.4545454545	0.303030303	0.4848484848	0.5454545455	0.5151515152	0.6363636364	0.6060606061	0.6363636364
0.5151515152	0.2121212121	0.4545454545	0.4545454545	0.4242424242	0.696969697	0.6363636364	0.7272727273
0.5151515152	0.2727272727	0.5757575758	0.5454545455	0.5757575758	0.4545454545	0.6666666667	0.7272727273
0.2121212121	0.3636363636	0.5454545455	0.3636363636	0.6666666667	0.5757575758	0.696969697	0.7878787879
0.3636363636	0.2424242424	0.5151515152	0.4242424242	0.5757575758	0.5757575758	0.7272727273	0.6666666667
0.3333333333	0.3939393939	0.5454545455	0.5757575758	0.5757575758	0.5454545455	0.6363636364	0.5454545455
0.3333333333	0.3636363636	0.4848484848	0.3939393939	0.6666666667	0.5757575758	0.7575757576	0.6363636364
0.2121212121	0.4242424242	0.5151515152	0.4545454545	0.6666666667	0.5151515152	0.7878787879	0.6060606061
0.2727272727	0.3636363636	0.4242424242	0.303030303	0.6666666667	0.6060606061	0.6060606061	0.6363636364
0.3333333333	0.2727272727	0.3636363636	0.4242424242	0.5454545455	0.4848484848	0.696969697	0.5757575758
0.4545454545	0.2424242424	0.3333333333	0.5151515152	0.5454545455	0.5757575758	0.696969697	0.6666666667
0.3333333333	0.303030303	0.5454545455	0.2727272727	0.6363636364	0.696969697	0.6666666667	0.7575757576
0.2727272727	0.3939393939	0.5151515152	0.4545454545	0.5151515152	0.7878787879	0.5757575758	0.5757575758
0.2424242424	0.2727272727	0.3939393939	0.4545454545	0.7272727273	0.6666666667	0.6666666667	0.6666666667
0.3939393939	0.3636363636	0.5757575758	0.5454545455	0.5151515152	0.4848484848	0.6363636364	0.7575757576
0.2727272727	0.2424242424	0.2424242424	0.3636363636	0.7272727273	0.5151515152	0.696969697	0.5151515152
0.303030303	0.303030303	0.5151515152	0.5151515152	0.6363636364	0.5151515152	0.6363636364	0.696969697
0.2727272727	0.3333333333	0.4545454545	0.5151515152	0.5151515152	0.5151515152	0.696969697	0.6666666667
0.4242424242	0.3636363636	0.5454545455	0.4848484848	0.6363636364	0.6363636364	0.7878787879	0.6666666667
0.2727272727	0.3333333333	0.3939393939	0.4242424242	0.5454545455	0.3939393939	0.696969697	0.6666666667
0.303030303	0.303030303	0.5454545455	0.3939393939	0.6060606061	0.5454545455	0.696969697	0.6666666667
0.303030303	0.3636363636	0.3333333333	0.4242424242	0.5151515152	0.696969697	0.8484848485	0.6666666667
0.3636363636	0.3333333333	0.5454545455	0.5151515152	0.5454545455	0.6363636364	0.6060606061	0.5151515152
0.3636363636	0.3939393939	0.4848484848	0.5151515152	0.7575757576	0.6666666667	0.696969697	0.696969697
0.4242424242	0.303030303	0.5151515152	0.4242424242	0.6060606061	0.696969697	0.7272727273	0.5757575758
0.4242424242	0.303030303	0.3636363636	0.5757575758	0.4848484848	0.6363636364	0.6363636364	0.696969697
0.303030303	0.3333333333	0.5151515152	0.4848484848	0.6363636364	0.5757575758	0.6060606061	0.5151515152
0.4242424242	0.1818181818	0.6666666667	0.4242424242	0.5757575758	0.6363636364	0.7272727273	0.6060606061
0.2727272727	0.4242424242	0.6060606061	0.4545454545	0.5454545455	0.6363636364	0.696969697	0.7878787879
0.3939393939	0.3636363636	0.5757575758	0.3939393939	0.4242424242	0.5757575758	0.7878787879	0.7272727273
0.3333333333	0.3939393939	0.6060606061	0.6060606061	0.5151515152	0.5151515152	0.7272727273	0.6363636364
0.3939393939	0.3939393939	0.4545454545	0.3636363636	0.5151515152	0.4242424242	0.6060606061	0.5151515152
0.2727272727	0.3333333333	0.5151515152	0.4545454545	0.5454545455	0.696969697	0.6363636364	0.5454545455
0.2727272727	0.3333333333	0.5757575758	0.4545454545	0.696969697	0.6060606061	0.6666666667	0.7272727273
0.4242424242	0.3636363636	0.4545454545	0.6060606061	0.5757575758	0.6666666667	0.5454545455	0.6666666667
0.3333333333	0.303030303	0.3636363636	0.3333333333	0.5151515152	0.5757575758	0.6060606061	0.6363636364
0.3636363636	0.4545454545	0.5757575758	0.3939393939	0.4545454545	0.6363636364	0.7272727273	0.7272727273
0.3939393939	0.4242424242	0.3636363636	0.5454545455	0.696969697	0.5151515152	0.6060606061	0.696969697
0.303030303	0.303030303	0.4545454545	0.4242424242	0.6363636364	0.4848484848	0.6363636364	0.6060606061
0.4242424242	0.4242424242	0.5151515152	0.4242424242	0.5454545455	0.5454545455	0.6060606061	0.6363636364
0.3636363636	0.2424242424	0.5151515152	0.4242424242	0.696969697	0.4848484848	0.7878787879	0.6666666667
0.4848484848	0.3333333333	0.5454545455	0.4545454545	0.4848484848	0.4545454545	0.7272727273	0.5757575758
0.303030303	0.303030303	0.4848484848	0.5757575758	0.6060606061	0.5151515152	0.7272727273	0.6666666667
0.4242424242	0.4545454545	0.5454545455	0.2727272727	0.5151515152	0.4545454545	0.6363636364	0.5757575758
0.2424242424	0.3333333333	0.5151515152	0.3333333333	0.5757575758	0.5757575758	0.6363636364	0.696969697
0.1818181818	0.2121212121	0.5151515152	0.3333333333	0.6666666667	0.4848484848	0.7272727273	0.5757575758
0.5454545455	0.4242424242	0.6666666667	0.4242424242	0.6060606061	0.6060606061	0.6666666667	0.6060606061
0.3939393939	0.3636363636	0.4242424242	0.6060606061	0.3939393939	0.696969697	0.6363636364	0.696969697
0.2727272727	0.3939393939	0.3636363636	0.4545454545	0.5151515152	0.696969697	0.5151515152	0.6060606061
0.2727272727	0.3333333333	0.5757575758	0.5151515152	0.4545454545	0.6060606061	0.696969697	0.6060606061
0.1818181818	0.2727272727	0.6060606061	0.5757575758	0.5151515152	0.3636363636	0.5454545455	0.4242424242
0.303030303	0.2424242424	0.4242424242	0.6060606061	0.696969697	0.5757575758	0.6666666667	0.696969697
0.4242424242	0.303030303	0.4848484848	0.5151515152	0.6363636364	0.4545454545	0.696969697	0.8181818182
0.3636363636	0.3333333333	0.6060606061	0.6060606061	0.4848484848	0.5757575758	0.7272727273	0.7272727273
0.4545454545	0.303030303	0.4848484848	0.5454545455	0.6363636364	0.6060606061	0.7272727273	0.696969697
0.4545454545	0.2424242424	0.5757575758	0.4242424242	0.6363636364	0.5454545455	0.5757575758	0.6060606061
0.3939393939	0.1818181818	0.3636363636	0.5454545455	0.5151515152	0.696969697	0.7272727273	0.7272727273
0.303030303	0.2121212121	0.5454545455	0.4848484848	0.5151515152	0.5757575758	0.5757575758	0.6060606061
0.3636363636	0.2121212121	0.5757575758	0.4242424242	0.5151515152	0.4848484848	0.4545454545	0.6666666667
0.3939393939	0.303030303	0.4848484848	0.4242424242	0.6666666667	0.5757575758	0.6363636364	0.696969697
0.4545454545	0.3636363636	0.5151515152	0.4545454545	0.6666666667	0.5757575758	0.4848484848	0.5454545455
0.4242424242	0.3939393939	0.6060606061	0.3636363636	0.5151515152	0.5757575758	0.5757575758	0.4848484848
0.303030303	0.3939393939	0.4545454545	0.5757575758	0.4242424242	0.7272727273	0.5454545455	0.7272727273
0.3939393939	0.2121212121	0.4242424242	0.4848484848	0.6666666667	0.5151515152	0.6666666667	0.696969697
0.2424242424	0.2727272727	0.5757575758	0.5151515152	0.696969697	0.6060606061	0.6363636364	0.6666666667
0.3939393939	0.2424242424	0.3636363636	0.4848484848	0.5151515152	0.3939393939	0.6666666667	0.6060606061
0.3636363636	0.2424242424	0.4545454545	0.4848484848	0.5151515152	0.4242424242	0.6060606061	0.6666666667
0.4848484848	0.303030303	0.696969697	0.3636363636	0.5151515152	0.6363636364	0.5151515152	0.5757575758
0.2727272727	0.3939393939	0.6060606061	0.303030303	0.5757575758	0.5151515152	0.6363636364	0.7575757576
0.2727272727	0.3636363636	0.4848484848	0.5151515152	0.6363636364	0.4848484848	0.5454545455	0.696969697
0.3636363636	0.3636363636	0.4545454545	0.5151515152	0.6363636364	0.4242424242	0.6666666667	0.6363636364
0.5151515152	0.303030303	0.4545454545	0.3636363636	0.6060606061	0.5757575758	0.5757575758	0.6363636364
0.3939393939	0.303030303	0.4848484848	0.3636363636	0.4242424242	0.6060606061	0.6666666667	0.7272727273
0.2727272727	0.1818181818	0.5757575758	0.7272727273	0.7272727273	0.6060606061	0.6363636364	0.6060606061
0.2424242424	0.3333333333	0.4545454545	0.5454545455	0.4242424242	0.4848484848	0.696969697	0.696969697
0.4242424242	0.3939393939	0.5151515152	0.6363636364	0.5454545455	0.6363636364	0.6666666667	0.6666666667
0.2121212121	0.1818181818	0.5151515152	0.303030303	0.4545454545	0.6666666667	0.7878787879	0.6060606061
0.303030303	0.3333333333	0.5757575758	0.4545454545	0.6060606061	0.4848484848	0.6666666667	0.6666666667
0.3333333333	0.3636363636	0.4848484848	0.3939393939	0.5757575758	0.4848484848	0.7272727273	0.6060606061
0.3939393939	0.3939393939	0.4848484848	0.3333333333	0.4545454545	0.7272727273	0.696969697	0.7272727273
0.2727272727	0.2424242424	0.3939393939	0.5757575758	0.5454545455	0.5151515152	0.6363636364	0.696969697
0.303030303	0.303030303	0.5454545455	0.3939393939	0.5454545455	0.4848484848	0.6666666667	0.6363636364
0.303030303	0.3939393939	0.4545454545	0.4545454545	0.4848484848	0.5151515152	0.7878787879	0.6363636364
0.3333333333	0.5151515152	0.4848484848	0.5454545455	0.4545454545	0.6060606061	0.7272727273	0.4848484848
0.3636363636	0.4848484848	0.3636363636	0.4545454545	0.5757575758	0.6060606061	0.6666666667	0.696969697
0.2727272727	0.303030303	0.4242424242	0.6060606061	0.5757575758	0.696969697	0.8181818182	0.6363636364
0.3939393939	0.2121212121	0.4848484848	0.3939393939	0.6666666667	0.5757575758	0.4545454545	0.7272727273
0.2727272727	0.303030303	0.5151515152	0.5757575758	0.5454545455	0.5151515152	0.6060606061	0.6666666667
0.3636363636	0.303030303	0.5151515152	0.3333333333	0.5757575758	0.6666666667	0.6666666667	0.6666666667
0.3939393939	0.3939393939	0.3939393939	0.6363636364	0.5151515152	0.4545454545	0.7272727273	0.6060606061
0.4545454545	0.2727272727	0.5757575758	0.4545454545	0.6060606061	0.5454545455	0.6666666667	0.5151515152
0.4545454545	0.2727272727	0.6363636364	0.4242424242	0.3939393939	0.4242424242	0.7272727273	0.6363636364
0.3939393939	0.2121212121	0.4242424242	0.3636363636	0.5757575758	0.6363636364	0.696969697	0.5757575758
0.3333333333	0.2424242424	0.3939393939	0.5454545455	0.6363636364	0.4545454545	0.6363636364	0.6666666667
0.3333333333	0.4242424242	0.4848484848	0.6666666667	0.6363636364	0.5454545455	0.6666666667	0.6666666667
0.3333333333	0.3939393939	0.4848484848	0.3939393939	0.6060606061	0.4545454545	0.6666666667	0.5454545455
0.4242424242	0.2424242424	0.5151515152	0.5454545455	0.5454545455	0.4545454545	0.6060606061	0.6363636364
0.3636363636	0.2121212121	0.6060606061	0.4848484848	0.4545454545	0.4242424242	0.6666666667	0.6363636364
0.4242424242	0.3636363636	0.5454545455	0.5151515152	0.7272727273	0.5757575758	0.6363636364	0.6363636364
0.3333333333	0.3333333333	0.5757575758	0.3636363636	0.5151515152	0.4545454545	0.7575757576	0.5757575758
0.3939393939	0.2424242424	0.5757575758	0.3939393939	0.5454545455	0.4848484848	0.6363636364	0.7575757576
0.3636363636	0.3636363636	0.5151515152	0.5151515152	0.6060606061	0.6666666667	0.6363636364	0.5151515152
0.303030303	0.5151515152	0.4545454545	0.5757575758	0.5757575758	0.6363636364	0.6363636364	0.6060606061
0.2727272727	0.3636363636	0.4242424242	0.4242424242	0.6060606061	0.6060606061	0.6666666667	0.6363636364
0.3333333333	0.3333333333	0.6666666667	0.5757575758	0.6060606061	0.5757575758	0.6666666667	0.6363636364
0.5454545455	0.4242424242	0.5151515152	0.4545454545	0.5151515152	0.6060606061	0.696969697	0.5757575758
0.3636363636	0.3939393939	0.4848484848	0.5454545455	0.6060606061	0.4545454545	0.6666666667	0.5757575758
0.3333333333	0.1515151515	0.5454545455	0.2727272727	0.6363636364	0.5454545455	0.7272727273	0.7575757576
0.3333333333	0.303030303	0.5757575758	0.3333333333	0.4848484848	0.6060606061	0.6666666667	0.7575757576
0.4545454545	0.303030303	0.5454545455	0.3939393939	0.6060606061	0.5757575758	0.6666666667	0.696969697
0.3939393939	0.2424242424	0.4545454545	0.4242424242	0.4848484848	0.5757575758	0.696969697	0.5757575758
0.5454545455	0.2727272727	0.3636363636	0.6060606061	0.5151515152	0.6666666667	0.5151515152	0.6363636364
0.3333333333	0.3333333333	0.4242424242	0.4242424242	0.6666666667	0.5151515152	0.6363636364	0.6060606061
0.4242424242	0.1818181818	0.5151515152	0.5454545455	0.6363636364	0.5757575758	0.6666666667	0.4848484848
0.4242424242	0.2121212121	0.4848484848	0.5151515152	0.5454545455	0.5757575758	0.6060606061	0.6060606061
0.3333333333	0.303030303	0.4545454545	0.5757575758	0.6666666667	0.7272727273	0.7272727273	0.6060606061
0.4242424242	0.4242424242	0.5454545455	0.4242424242	0.5757575758	0.696969697	0.696969697	0.6666666667
0.303030303	0.303030303	0.4545454545	0.5151515152	0.4545454545	0.4848484848	0.6666666667	0.4545454545
0.303030303	0.303030303	0.5454545455	0.7575757576	0.5454545455	0.696969697	0.7575757576	0.5757575758
0.3333333333	0.4242424242	0.5454545455	0.5757575758	0.5151515152	0.5454545455	0.7272727273	0.5454545455
0.3939393939	0.3636363636	0.5454545455	0.3939393939	0.7272727273	0.5151515152	0.6060606061	0.5454545455
0.2727272727	0.303030303	0.6060606061	0.3939393939	0.6666666667	0.4545454545	0.4242424242	0.5151515152
0.3939393939	0.2727272727	0.4242424242	0.3636363636	0.5151515152	0.5757575758	0.6363636364	0.6060606061
0.2121212121	0.303030303	0.4545454545	0.5454545455	0.6060606061	0.5151515152	0.6060606061	0.5757575758
0.3333333333	0.303030303	0.3939393939	0.4545454545	0.6363636364	0.5151515152	0.7575757576	0.7272727273
0.2424242424	0.1818181818	0.6060606061	0.3939393939	0.4848484848	0.6060606061	0.5757575758	0.7272727273
0.4242424242	0.2727272727	0.5454545455	0.5151515152	0.5454545455	0.5757575758	0.5757575758	0.696969697
0.303030303	0.5151515152	0.5757575758	0.5454545455	0.6666666667	0.5757575758	0.696969697	0.5757575758
0.4848484848	0.3636363636	0.5151515152	0.5151515152	0.6060606061	0.5454545455	0.696969697	0.6363636364
0.4242424242	0.5151515152	0.6060606061	0.3636363636	0.6363636364	0.4242424242	0.5757575758	0.6363636364
0.4242424242	0.3636363636	0.3636363636	0.4545454545	0.5757575758	0.5757575758	0.6363636364	0.7272727273
0.2121212121	0.303030303	0.6060606061	0.4545454545	0.6363636364	0.3939393939	0.6060606061	0.5757575758
0.4848484848	0.1515151515	0.4848484848	0.3939393939	0.5757575758	0.4848484848	0.6363636364	0.5454545455
0.4242424242	0.2424242424	0.5151515152	0.5151515152	0.7272727273	0.5757575758	0.5757575758	0.696969697
0.2727272727	0.4242424242	0.4242424242	0.5757575758	0.6666666667	0.6060606061	0.7272727273	0.7575757576
0.3333333333	0.3939393939	0.5757575758	0.4848484848	0.5151515152	0.6060606061	0.5454545455	0.7272727273
0.4545454545	0.4848484848	0.5757575758	0.5151515152	0.5454545455	0.5151515152	0.6363636364	0.6363636364
0.3939393939	0.303030303	0.4242424242	0.5757575758	0.5151515152	0.6363636364	0.3939393939	0.6363636364
0.5151515152	0.2424242424	0.5757575758	0.3939393939	0.5757575758	0.6363636364	0.5151515152	0.6363636364
0.3636363636	0.3636363636	0.5151515152	0.4848484848	0.6363636364	0.6363636364	0.6363636364	0.5454545455
0.303030303	0.2424242424	0.4242424242	0.4545454545	0.6666666667	0.5454545455	0.5151515152	0.6060606061
0.4242424242	0.3333333333	0.3939393939	0.3333333333	0.6363636364	0.6060606061	0.6363636364	0.5454545455
0.4545454545	0.3939393939	0.3333333333	0.5454545455	0.6666666667	0.4242424242	0.6060606061	0.6363636364
0.303030303	0.303030303	0.4848484848	0.5151515152	0.6363636364	0.6060606061	0.6363636364	0.6666666667
0.3636363636	0.2121212121	0.3939393939	0.4242424242	0.5454545455	0.6363636364	0.6666666667	0.5757575758
0.3636363636	0.2121212121	0.4242424242	0.3939393939	0.6666666667	0.4848484848	0.6363636364	0.6363636364
0.1818181818	0.3636363636	0.3636363636	0.4545454545	0.6060606061	0.5151515152	0.6060606061	0.7272727273
0.3333333333	0.303030303	0.4848484848	0.3939393939	0.5757575758	0.6363636364	0.6363636364	0.6060606061
0.3939393939	0.303030303	0.5757575758	0.4242424242	0.4848484848	0.7878787879	0.6666666667	0.6666666667
0.3636363636	0.2424242424	0.4545454545	0.4545454545	0.4848484848	0.5454545455	0.6666666667	0.6060606061
0.3636363636	0.3333333333	0.3636363636	0.4545454545	0.7575757576	0.6363636364	0.6666666667	0.6363636364
0.4242424242	0.3939393939	0.4545454545	0.4848484848	0.5757575758	0.6060606061	0.5757575758	0.6363636364
0.303030303	0.3939393939	0.5151515152	0.5454545455	0.5151515152	0.6666666667	0.6060606061	0.696969697
0.2727272727	0.2424242424	0.3939393939	0.4242424242	0.5757575758	0.5454545455	0.6363636364	0.696969697
0.2121212121	0.303030303	0.4242424242	0.4545454545	0.6363636364	0.6363636364	0.6060606061	0.6363636364
0.3636363636	0.3636363636	0.5757575758	0.4242424242	0.5757575758	0.5757575758	0.7272727273	0.6666666667
0.3939393939	0.303030303	0.5757575758	0.5454545455	0.6666666667	0.5757575758	0.6666666667	0.696969697
0.4545454545	0.3333333333	0.5454545455	0.4545454545	0.6060606061	0.5151515152	0.6666666667	0.6363636364
0.303030303	0.3333333333	0.6060606061	0.4545454545	0.4545454545	0.5454545455	0.7272727273	0.696969697
0.4242424242	0.1818181818	0.3636363636	0.3939393939	0.3333333333	0.696969697	0.5151515152	0.5757575758
0.3939393939	0.3333333333	0.5454545455	0.3939393939	0.6060606061	0.6363636364	0.6060606061	0.6666666667
0.4848484848	0.1818181818	0.5151515152	0.4545454545	0.696969697	0.6666666667	0.6666666667	0.6363636364
0.3636363636	0.3939393939	0.4848484848	0.4848484848	0.3636363636	0.5757575758	0.6666666667	0.5454545455
0.2424242424	0.3939393939	0.4545454545	0.4242424242	0.4545454545	0.5454545455	0.5757575758	0.5151515152
0.2424242424	0.5454545455	0.3333333333	0.4545454545	0.696969697	0.5151515152	0.6666666667	0.6363636364
0.2424242424	0.3333333333	0.5757575758	0.4848484848	0.5454545455	0.6363636364	0.7272727273	0.5454545455
0.4242424242	0.3333333333	0.6060606061	0.5454545455	0.5757575758	0.6363636364	0.6363636364	0.6666666667
0.3333333333	0.3939393939	0.4545454545	0.4545454545	0.4545454545	0.7575757576	0.4848484848	0.6363636364
0.4242424242	0.303030303	0.5151515152	0.3939393939	0.6666666667	0.5454545455	0.7272727273	0.7272727273
0.2727272727	0.2727272727	0.4545454545	0.3636363636	0.5151515152	0.6060606061	0.7878787879	0.5757575758
0.4545454545	0.3636363636	0.5757575758	0.4242424242	0.4848484848	0.7878787879	0.6666666667	0.6060606061
0.4242424242	0.2727272727	0.4545454545	0.6060606061	0.4242424242	0.6060606061	0.5757575758	0.7272727273
0.3636363636	0.303030303	0.4848484848	0.4545454545	0.4848484848	0.5454545455	0.7575757576	0.6666666667
0.3333333333	0.4242424242	0.5454545455	0.5454545455	0.4848484848	0.6666666667	0.6666666667	0.7878787879
0.2121212121	0.303030303	0.4545454545	0.5757575758	0.6060606061	0.6060606061	0.7272727273	0.6363636364
0.2424242424	0.3939393939	0.4545454545	0.4242424242	0.6666666667	0.6060606061	0.7272727273	0.7272727273
0.2727272727	0.3636363636	0.3636363636	0.2727272727	0.6060606061	0.6363636364	0.6666666667	0.5454545455
0.303030303	0.3333333333	0.3939393939	0.3636363636	0.696969697	0.5454545455	0.6666666667	0.7272727273
0.3333333333	0.3939393939	0.6060606061	0.5757575758	0.7575757576	0.5757575758	0.7272727273	0.6666666667
0.1212121212	0.2121212121	0.4545454545	0.5454545455	0.5757575758	0.4545454545	0.6363636364	0.6060606061
0.4848484848	0.4242424242	0.6666666667	0.6666666667	0.6363636364	0.696969697	0.7575757576	0.6666666667
0.2727272727	0.3636363636	0.5757575758	0.5151515152	0.6363636364	0.4848484848	0.696969697	0.7878787879
0.3333333333	0.4242424242	0.5151515152	0.4848484848	0.5151515152	0.6363636364	0.696969697	0.6363636364
0.3636363636	0.2727272727	0.3939393939	0.3939393939	0.6060606061	0.4848484848	0.6666666667	0.696969697
0.2727272727	0.303030303	0.5454545455	0.5454545455	0.6060606061	0.4848484848	0.5757575758	0.5757575758
0.4242424242	0.3636363636	0.5454545455	0.5757575758	0.7575757576	0.696969697	0.696969697	0.6666666667
0.3636363636	0.4242424242	0.5454545455	0.5151515152	0.4848484848	0.4848484848	0.5151515152	0.7575757576
0.3636363636	0.303030303	0.4242424242	0.4545454545	0.5151515152	0.6363636364	0.7878787879	0.7272727273
0.3939393939	0.3939393939	0.5151515152	0.4848484848	0.5757575758	0.6363636364	0.7272727273	0.7272727273
0.4848484848	0.5757575758	0.4545454545	0.4848484848	0.5151515152	0.6363636364	0.6060606061	0.6363636364
0.303030303	0.4545454545	0.5454545455	0.3939393939	0.7272727273	0.6060606061	0.7272727273	0.6363636364
0.4242424242	0.303030303	0.3939393939	0.4545454545	0.4545454545	0.6363636364	0.7272727273	0.5454545455
0.3636363636	0.303030303	0.4848484848	0.4848484848	0.6060606061	0.5757575758	0.696969697	0.5151515152
0.3333333333	0.2727272727	0.4848484848	0.3939393939	0.4848484848	0.6060606061	0.5757575758	0.5454545455
0.303030303	0.303030303	0.6363636364	0.5454545455	0.6363636364	0.6060606061	0.696969697	0.6363636364
0.3939393939	0.2727272727	0.5454545455	0.4545454545	0.4545454545	0.4848484848	0.6363636364	0.7878787879
0.3636363636	0.303030303	0.4545454545	0.5151515152	0.7272727273	0.5454545455	0.5757575758	0.5757575758
0.5757575758	0.3636363636	0.4545454545	0.4545454545	0.5151515152	0.5454545455	0.7272727273	0.7575757576
0.3939393939	0.3939393939	0.6363636364	0.4545454545	0.6060606061	0.5151515152	0.6060606061	0.5757575758
0.2424242424	0.303030303	0.4848484848	0.5454545455	0.696969697	0.5151515152	0.7878787879	0.5757575758
0.2424242424	0.3333333333	0.5757575758	0.5454545455	0.6363636364	0.4545454545	0.696969697	0.5151515152
0.3636363636	0.2727272727	0.5757575758	0.5757575758	0.696969697	0.6363636364	0.6666666667	0.696969697
0.3333333333	0.3636363636	0.4242424242	0.4242424242	0.6363636364	0.5151515152	0.6363636364	0.7575757576
0.3939393939	0.4545454545	0.6060606061	0.5454545455	0.6666666667	0.6666666667	0.6060606061	0.5757575758
0.2727272727	0.2424242424	0.4848484848	0.4545454545	0.5757575758	0.5757575758	0.7272727273	0.5454545455
0.4848484848	0.3636363636	0.4848484848	0.3939393939	0.5151515152	0.5757575758	0.6363636364	0.696969697
0.303030303	0.3333333333	0.4242424242	0.4545454545	0.6363636364	0.4848484848	0.696969697	0.6666666667
0.3333333333	0.2424242424	0.3939393939	0.3636363636	0.5757575758	0.6060606061	0.696969697	0.4242424242
0.3939393939	0.3939393939	0.4848484848	0.6363636364	0.5454545455	0.5757575758	0.6363636364	0.6363636364
0.3939393939	0.3939393939	0.5757575758	0.5151515152	0.7878787879	0.6060606061	0.6363636364	0.696969697
0.3333333333	0.3939393939	0.4545454545	0.6666666667	0.4848484848	0.6060606061	0.6363636364	0.5757575758
0.2727272727	0.3333333333	0.5757575758	0.4545454545	0.4545454545	0.4545454545	0.696969697	0.7272727273
0.1818181818	0.2727272727	0.4545454545	0.6060606061	0.6363636364	0.4848484848	0.6060606061	0.6363636364
0.3333333333	0.2727272727	0.696969697	0.3939393939	0.6666666667	0.6363636364	0.7575757576	0.5454545455
0.3939393939	0.2424242424	0.6060606061	0.4848484848	0.5757575758	0.5757575758	0.5757575758	0.5454545455
0.2121212121	0.4848484848	0.3939393939	0.5454545455	0.6060606061	0.5151515152	0.6363636364	0.7575757576
0.2424242424	0.2121212121	0.6060606061	0.4545454545	0.4545454545	0.6363636364	0.6666666667	0.5454545455
0.303030303	0.3636363636	0.4545454545	0.5757575758	0.6060606061	0.5757575758	0.8181818182	0.696969697
0.3333333333	0.3939393939	0.4545454545	0.303030303	0.5151515152	0.5151515152	0.696969697	0.696969697
0.3636363636	0.3939393939	0.5454545455	0.4848484848	0.6060606061	0.5151515152	0.696969697	0.696969697
0.3333333333	0.2727272727	0.6060606061	0.303030303	0.6666666667	0.6060606061	0.5757575758	0.6060606061
0.4545454545	0.4545454545	0.5757575758	0.3939393939	0.5454545455	0.6060606061	0.6060606061	0.7878787879
0.303030303	0.303030303	0.5151515152	0.3636363636	0.696969697	0.5757575758	0.5757575758	0.696969697
0.1515151515	0.4545454545	0.4848484848	0.5757575758	0.5757575758	0.5757575758	0.6666666667	0.7272727273
0.303030303	0.1818181818	0.4242424242	0.5757575758	0.696969697	0.5454545455	0.6666666667	0.5151515152
0.3939393939	0.2727272727	0.3333333333	0.5151515152	0.5454545455	0.5454545455	0.5757575758	0.6363636364
0.3636363636	0.303030303	0.5151515152	0.5454545455	0.5151515152	0.4242424242	0.696969697	0.6666666667
0.3939393939	0.3636363636	0.4848484848	0.5454545455	0.6666666667	0.5757575758	0.7272727273	0.5757575758
0.3333333333	0.3333333333	0.4545454545	0.5454545455	0.5454545455	0.6060606061	0.6666666667	0.6363636364
0.2121212121	0.3333333333	0.5151515152	0.5454545455	0.6060606061	0.6060606061	0.6060606061	0.6060606061
0.4242424242	0.3636363636	0.5454545455	0.4848484848	0.696969697	0.6060606061	0.696969697	0.5757575758
0.3333333333	0.4242424242	0.3333333333	0.4242424242	0.6363636364	0.5151515152	0.7272727273	0.5454545455
0.303030303	0.3939393939	0.5151515152	0.4848484848	0.6363636364	0.5454545455	0.8787878788	0.5757575758
0.3939393939	0.4242424242	0.4848484848	0.5757575758	0.7272727273	0.5454545455	0.696969697	0.7272727273
0.3939393939	0.3636363636	0.6363636364	0.303030303	0.5454545455	0.5151515152	0.5454545455	0.6363636364
0.3636363636	0.3333333333	0.5454545455	0.5151515152	0.4545454545	0.5757575758	0.6060606061	0.7575757576
0.2424242424	0.303030303	0.4848484848	0.5454545455	0.4242424242	0.6666666667	0.7272727273	0.6363636364
0.2424242424	0.3939393939	0.4545454545	0.5454545455	0.6060606061	0.6060606061	0.7575757576	0.5757575758
0.3939393939	0.4545454545	0.3636363636	0.5454545455	0.5757575758	0.3636363636	0.696969697	0.6363636364
0.3636363636	0.3333333333	0.5151515152	0.5757575758	0.5454545455	0.5757575758	0.8181818182	0.696969697
0.3333333333	0.3333333333	0.3939393939	0.5757575758	0.696969697	0.5757575758	0.6363636364	0.6666666667
0.3333333333	0.3333333333	0.5757575758	0.5757575758	0.4545454545	0.4545454545	0.696969697	0.6363636364
0.3636363636	0.3636363636	0.4242424242	0.4545454545	0.6060606061	0.6363636364	0.696969697	0.6363636364
0.3333333333	0.2424242424	0.3636363636	0.3939393939	0.6363636364	0.4242424242	0.8181818182	0.696969697
0.4545454545	0.303030303	0.5757575758	0.3939393939	0.696969697	0.5454545455	0.6666666667	0.6363636364
0.3939393939	0.4242424242	0.6060606061	0.4848484848	0.7575757576	0.4242424242	0.6666666667	0.6363636364
0.2424242424	0.2121212121	0.4848484848	0.4848484848	0.6060606061	0.6060606061	0.6666666667	0.7878787879
0.3636363636	0.2424242424	0.4545454545	0.4848484848	0.6666666667	0.5757575758	0.6666666667	0.696969697
0.2424242424	0.4242424242	0.3636363636	0.5151515152	0.5454545455	0.4242424242	0.7575757576	0.6060606061
0.3636363636	0.4848484848	0.4545454545	0.3939393939	0.5151515152	0.5151515152	0.5757575758	0.5757575758
0.4242424242	0.3636363636	0.4545454545	0.3333333333	0.5757575758	0.6666666667	0.6060606061	0.6060606061
0.4545454545	0.303030303	0.3939393939	0.5151515152	0.5454545455	0.5151515152	0.6363636364	0.7878787879
0.3636363636	0.4545454545	0.4545454545	0.4545454545	0.696969697	0.5757575758	0.6666666667	0.696969697
0.4242424242	0.3939393939	0.5757575758	0.4545454545	0.5757575758	0.7272727273	0.6363636364	0.6363636364
0.3939393939	0.3333333333	0.3939393939	0.4242424242	0.6666666667	0.6666666667	0.7272727273	0.7272727273
0.4545454545	0.4545454545	0.4848484848	0.4545454545	0.6060606061	0.6363636364	0.696969697	0.4848484848
0.2727272727	0.4545454545	0.4545454545	0.4848484848	0.5454545455	0.6363636364	0.7272727273	0.6666666667
0.2727272727	0.4242424242	0.5454545455	0.4545454545	0.6363636364	0.6363636364	0.5151515152	0.5454545455
0.3939393939	0.3939393939	0.5454545455	0.4545454545	0.6363636364	0.4545454545	0.6363636364	0.696969697
0.3636363636	0.4242424242	0.5454545455	0.3939393939	0.7575757576	0.5454545455	0.7878787879	0.5454545455
0.303030303	0.3636363636	0.5151515152	0.3939393939	0.4848484848	0.4242424242	0.6363636364	0.7272727273
0.3939393939	0.3636363636	0.5151515152	0.4848484848	0.696969697	0.5757575758	0.6666666667	0.6363636364
0.2121212121	0.5151515152	0.4848484848	0.5151515152	0.7575757576	0.4242424242	0.5454545455	0.7272727273
0.3636363636	0.303030303	0.4848484848	0.6060606061	0.4848484848	0.5151515152	0.696969697	0.7272727273
0.3333333333	0.2727272727	0.3939393939	0.5151515152	0.696969697	0.6363636364	0.6060606061	0.6363636364
0.303030303	0.4242424242	0.4242424242	0.6060606061	0.6060606061	0.6060606061	0.6666666667	0.6060606061
0.3636363636	0.4242424242	0.5454545455	0.4848484848	0.5454545455	0.5151515152	0.5757575758	0.6363636364
0.4242424242	0.4848484848	0.4545454545	0.4545454545	0.5454545455	0.4848484848	0.7272727273	0.696969697
0.4242424242	0.3636363636	0.3939393939	0.3636363636	0.5454545455	0.4848484848	0.6666666667	0.696969697
0.2727272727	0.2121212121	0.4242424242	0.4848484848	0.6666666667	0.5454545455	0.6363636364	0.6060606061
0.3333333333	0.2424242424	0.3939393939	0.5454545455	0.6060606061	0.4545454545	0.7272727273	0.6666666667
0.2121212121	0.4848484848	0.5454545455	0.4545454545	0.6666666667	0.4545454545	0.6666666667	0.696969697
0.2727272727	0.3636363636	0.5757575758	0.5151515152	0.4545454545	0.5151515152	0.6666666667	0.6666666667
0.3333333333	0.3333333333	0.5454545455	0.3636363636	0.6060606061	0.6060606061	0.6666666667	0.6363636364
0.303030303	0.3333333333	0.4545454545	0.4848484848	0.6060606061	0.4545454545	0.7575757576	0.6363636364
0.4848484848	0.3636363636	0.5151515152	0.5757575758	0.5454545455	0.5151515152	0.7575757576	0.6060606061
0.2424242424	0.303030303	0.3939393939	0.4848484848	0.5454545455	0.4545454545	0.6060606061	0.6060606061
0.2727272727	0.3636363636	0.5454545455	0.4545454545	0.6666666667	0.4242424242	0.6363636364	0.7272727273
0.303030303	0.2121212121	0.4848484848	0.4545454545	0.6666666667	0.6060606061	0.5757575758	0.5151515152
0.3636363636	0.3939393939	0.4242424242	0.5454545455	0.5151515152	0.6666666667	0.5454545455	0.6666666667
0.303030303	0.4242424242	0.4545454545	0.5151515152	0.3939393939	0.6363636364	0.6666666667	0.5151515152
0.2121212121	0.1818181818	0.5757575758	0.6060606061	0.5454545455	0.6666666667	0.6363636364	0.6060606061
0.3636363636	0.2121212121	0.5454545455	0.5757575758	0.7272727273	0.5454545455	0.7878787879	0.5454545455
0.4242424242	0.3939393939	0.3939393939	0.4848484848	0.5454545455	0.5151515152	0.5454545455	0.7272727273
0.3333333333	0.4242424242	0.3939393939	0.3939393939	0.5757575758	0.5757575758	0.6666666667	0.696969697
0.2424242424	0.4242424242	0.2727272727	0.4545454545	0.5454545455	0.5151515152	0.6363636364	0.7575757576
0.3636363636	0.3333333333	0.5454545455	0.5757575758	0.5454545455	0.6060606061	0.6060606061	0.5757575758
0.4242424242	0.2424242424	0.3939393939	0.4848484848	0.6363636364	0.5151515152	0.6060606061	0.696969697
0.4848484848	0.3636363636	0.5151515152	0.3939393939	0.6060606061	0.6060606061	0.7272727273	0.6060606061
0.3333333333	0.3333333333	0.5454545455	0.5151515152	0.4545454545	0.6363636364	0.6060606061	0.7272727273
0.3939393939	0.303030303	0.3636363636	0.3939393939	0.6060606061	0.5757575758	0.5757575758	0.696969697
0.303030303	0.3333333333	0.3333333333	0.5454545455	0.6060606061	0.5757575758	0.696969697	0.6363636364
0.2424242424	0.3636363636	0.3636363636	0.4545454545	0.6363636364	0.696969697	0.8181818182	0.6060606061
0.3333333333	0.4545454545	0.5151515152	0.3636363636	0.6060606061	0.5151515152	0.696969697	0.6363636364
0.5151515152	0.3333333333	0.4242424242	0.5151515152	0.6666666667	0.4848484848	0.5454545455	0.7272727273
0.1818181818	0.4242424242	0.4242424242	0.5757575758	0.6060606061	0.6363636364	0.7878787879	0.5757575758
0.3939393939	0.3939393939	0.4848484848	0.3636363636	0.5454545455	0.6363636364	0.5454545455	0.5757575758
0.303030303	0.2727272727	0.5151515152	0.4545454545	0.4848484848	0.5454545455	0.4848484848	0.5151515152
0.3939393939	0.3939393939	0.4545454545	0.6060606061	0.5757575758	0.6666666667	0.696969697	0.7575757576
0.4242424242	0.2727272727	0.5757575758	0.5454545455	0.6060606061	0.6363636364	0.6363636364	0.6363636364
0.3636363636	0.3333333333	0.5757575758	0.4545454545	0.6363636364	0.4848484848	0.6363636364	0.6666666667
0.3939393939	0.5757575758	0.4545454545	0.4545454545	0.5151515152	0.5151515152	0.696969697	0.6363636364
0.2727272727	0.3333333333	0.4848484848	0.5757575758	0.4848484848	0.6666666667	0.6666666667	0.7272727273
0.3939393939	0.3636363636	0.4848484848	0.4545454545	0.5151515152	0.4242424242	0.5757575758	0.6060606061
0.3636363636	0.3939393939	0.5454545455	0.3939393939	0.6363636364	0.5757575758	0.7878787879	0.696969697
0.3636363636	0.4242424242	0.3636363636	0.3939393939	0.5151515152	0.6060606061	0.6060606061	0.696969697
0.2424242424	0.3333333333	0.4242424242	0.4545454545	0.5151515152	0.5151515152	0.6666666667	0.5757575758
0.4242424242	0.2727272727	0.5151515152	0.4545454545	0.6363636364	0.5757575758	0.7272727273	0.5454545455
0.4242424242	0.2121212121	0.3939393939	0.4545454545	0.5757575758	0.6060606061	0.7878787879	0.7878787879
0.303030303	0.303030303	0.4848484848	0.3939393939	0.6363636364	0.6060606061	0.7272727273	0.5151515152
0.303030303	0.3333333333	0.5454545455	0.4848484848	0.5454545455	0.5454545455	0.7575757576	0.6666666667
0.3939393939	0.3333333333	0.5757575758	0.4848484848	0.4242424242	0.4545454545	0.7575757576	0.6363636364
0.3636363636	0.2424242424	0.5151515152	0.6666666667	0.696969697	0.5757575758	0.5757575758	0.6060606061
0.3636363636	0.303030303	0.6060606061	0.3939393939	0.7575757576	0.6060606061	0.4545454545	0.6666666667
0.4545454545	0.3939393939	0.5454545455	0.303030303	0.4545454545	0.3939393939	0.7878787879	0.6363636364
0.3636363636	0.2424242424	0.5151515152	0.4545454545	0.4545454545	0.696969697	0.7878787879	0.5757575758
0.3333333333	0.3333333333	0.6666666667	0.3939393939	0.6363636364	0.5454545455	0.6060606061	0.6666666667
0.2121212121	0.3939393939	0.4848484848	0.6363636364	0.5454545455	0.5757575758	0.6060606061	0.6060606061
0.3636363636	0.3333333333	0.4242424242	0.5757575758	0.6363636364	0.6363636364	0.7575757576	0.6363636364
0.3939393939	0.2727272727	0.4242424242	0.5454545455	0.5454545455	0.4848484848	0.6363636364	0.6363636364
0.303030303	0.4242424242	0.5757575758	0.3939393939	0.4848484848	0.6363636364	0.7575757576	0.8181818182
0.4545454545	0.303030303	0.3939393939	0.4242424242	0.5757575758	0.7272727273	0.5454545455	0.6363636364
0.2727272727	0.3939393939	0.5151515152	0.3636363636	0.6060606061	0.6363636364	0.6666666667	0.6363636364
0.4848484848	0.3333333333	0.6060606061	0.5757575758	0.6363636364	0.5757575758	0.6060606061	0.6363636364
0.4545454545	0.3939393939	0.5151515152	0.3939393939	0.6060606061	0.3636363636	0.5151515152	0.6060606061
0.4242424242	0.2727272727	0.6666666667	0.4242424242	0.6060606061	0.4848484848	0.8484848485	0.5454545455
0.3939393939	0.3333333333	0.5757575758	0.4545454545	0.6363636364	0.5151515152	0.6666666667	0.5151515152
0.3333333333	0.2121212121	0.5151515152	0.4848484848	0.5757575758	0.6666666667	0.5151515152	0.696969697
0.2424242424	0.4848484848	0.4545454545	0.3636363636	0.5454545455	0.7575757576	0.6363636364	0.696969697
0.3333333333	0.3636363636	0.5454545455	0.4848484848	0.5151515152	0.4848484848	0.5454545455	0.6060606061
0.3636363636	0.4242424242	0.3939393939	0.4242424242	0.6666666667	0.6363636364	0.5151515152	0.7272727273
0.4242424242	0.4848484848	0.4848484848	0.5151515152	0.5151515152	0.4848484848	0.5757575758	0.696969697
0.5151515152	0.3939393939	0.5454545455	0.5454545455	0.6666666667	0.6060606061	0.7272727273	0.6363636364
0.3636363636	0.3636363636	0.5151515152	0.4848484848	0.6363636364	0.3636363636	0.6363636364	0.7878787879
0.4242424242	0.2424242424	0.3636363636	0.3939393939	0.6666666667	0.4545454545	0.6363636364	0.5454545455
0.3939393939	0.3636363636	0.4242424242	0.5454545455	0.6363636364	0.6060606061	0.6060606061	0.5757575758
0.2121212121	0.2121212121	0.3636363636	0.4242424242	0.5757575758	0.5454545455	0.6666666667	0.7575757576
0.4242424242	0.3939393939	0.5454545455	0.4545454545	0.5454545455	0.4545454545	0.696969697	0.5454545455
0.3333333333	0.2424242424	0.3939393939	0.4848484848	0.6666666667	0.7272727273	0.696969697	0.7575757576
0.3939393939	0.3333333333	0.4242424242	0.3939393939	0.6363636364	0.5454545455	0.5151515152	0.6666666667
0.3636363636	0.3333333333	0.3333333333	0.4545454545	0.6666666667	0.6060606061	0.7575757576	0.7878787879
0.2424242424	0.3939393939	0.6060606061	0.5151515152	0.3636363636	0.4848484848	0.696969697	0.6666666667
0.1818181818	0.4242424242	0.5454545455	0.4848484848	0.6060606061	0.6060606061	0.6363636364	0.6666666667
0.3333333333	0.3333333333	0.4545454545	0.4848484848	0.5454545455	0.5757575758	0.6666666667	0.696969697
0.4242424242	0.2424242424	0.6363636364	0.4545454545	0.4242424242	0.4545454545	0.6060606061	0.7272727273
0.2727272727	0.303030303	0.5151515152	0.3636363636	0.696969697	0.6060606061	0.6666666667	0.6060606061
0.3333333333	0.3939393939	0.4545454545	0.3636363636	0.6666666667	0.4848484848	0.7272727273	0.6060606061
0.3333333333	0.303030303	0.3939393939	0.5151515152	0.6363636364	0.5151515152	0.696969697	0.7272727273
0.303030303	0.2727272727	0.3939393939	0.3636363636	0.4848484848	0.6363636364	0.5454545455	0.7575757576
0.4242424242	0.3636363636	0.4242424242	0.4545454545	0.5151515152	0.5454545455	0.6666666667	0.6060606061
0.303030303	0.303030303	0.3939393939	0.6363636364	0.5151515152	0.4242424242	0.6363636364	0.6060606061
0.5757575758	0.2424242424	0.4848484848	0.5454545455	0.4848484848	0.5454545455	0.7272727273	0.696969697
0.3939393939	0.3636363636	0.5454545455	0.5454545455	0.4545454545	0.5454545455	0.6363636364	0.5454545455
0.303030303	0.4848484848	0.4848484848	0.4242424242	0.4848484848	0.5757575758	0.6060606061	0.7272727273
0.3636363636	0.2424242424	0.6666666667	0.3939393939	0.6060606061	0.5454545455	0.6666666667	0.4242424242
0.3333333333	0.3333333333	0.5757575758	0.5151515152	0.5454545455	0.6363636364	0.6060606061	0.696969697
0.2121212121	0.303030303	0.4848484848	0.5151515152	0.696969697	0.5454545455	0.6060606061	0.8181818182
0.3939393939	0.3636363636	0.5454545455	0.5151515152	0.5454545455	0.6363636364	0.6060606061	0.7575757576
0.3939393939	0.2727272727	0.5757575758	0.5454545455	0.3636363636	0.6060606061	0.7575757576	0.4545454545
0.3939393939	0.2727272727	0.5757575758	0.3333333333	0.6363636364	0.5454545455	0.7272727273	0.6060606061
0.3636363636	0.2727272727	0.5151515152	0.5757575758	0.4848484848	0.5757575758	0.6060606061	0.5151515152
0.3333333333	0.3333333333	0.2727272727	0.5757575758	0.6363636364	0.5151515152	0.6666666667	0.7575757576
0.4545454545	0.3333333333	0.4545454545	0.4242424242	0.5151515152	0.5151515152	0.7272727273	0.696969697
0.4848484848	0.3939393939	0.2121212121	0.3939393939	0.6363636364	0.6363636364	0.7272727273	0.6060606061
0.4848484848	0.2727272727	0.5757575758	0.4848484848	0.5151515152	0.6363636364	0.6060606061	0.6363636364
0.3636363636	0.2424242424	0.5757575758	0.4545454545	0.6666666667	0.4242424242	0.696969697	0.5151515152
0.3939393939	0.3939393939	0.3939393939	0.6363636364	0.6363636364	0.5151515152	0.5454545455	0.6666666667
0.4848484848	0.3939393939	0.5454545455	0.303030303	0.4848484848	0.5151515152	0.696969697	0.7272727273
0.3939393939	0.3333333333	0.5757575758	0.4545454545	0.6666666667	0.5151515152	0.6363636364	0.5454545455
0.4242424242	0.3636363636	0.4848484848	0.5454545455	0.696969697	0.6363636364	0.6060606061	0.6060606061
0.2727272727	0.2727272727	0.4545454545	0.5454545455	0.4545454545	0.6060606061	0.6060606061	0.6060606061
0.3333333333	0.3939393939	0.3636363636	0.4545454545	0.4848484848	0.4545454545	0.7575757576	0.6060606061
0.4545454545	0.2727272727	0.4848484848	0.3333333333	0.7272727273	0.6060606061	0.4848484848	0.5757575758
0.2121212121	0.3333333333	0.5454545455	0.4848484848	0.4242424242	0.6666666667	0.6666666667	0.6060606061
0.303030303	0.3636363636	0.3939393939	0.5151515152	0.4545454545	0.6666666667	0.7272727273	0.4848484848
0.2424242424	0.4242424242	0.3939393939	0.3939393939	0.6666666667	0.5757575758	0.5151515152	0.696969697
0.2424242424	0.3939393939	0.5757575758	0.3636363636	0.5151515152	0.4545454545	0.7272727273	0.7878787879
0.303030303	0.3939393939	0.4242424242	0.4242424242	0.6666666667	0.5757575758	0.696969697	0.6060606061
0.3636363636	0.4848484848	0.4545454545	0.5151515152	0.6363636364	0.4848484848	0.5757575758	0.5757575758
0.3333333333	0.2727272727	0.4242424242	0.3636363636	0.5757575758	0.5757575758	0.7575757576	0.5757575758
0.3636363636	0.3939393939	0.5454545455	0.5454545455	0.6060606061	0.6363636364	0.696969697	0.6666666667
0.303030303	0.3636363636	0.4545454545	0.4848484848	0.5454545455	0.6363636364	0.8484848485	0.5757575758
0.3636363636	0.2727272727	0.5454545455	0.4848484848	0.7272727273	0.6363636364	0.7272727273	0.6363636364
0.2424242424	0.3333333333	0.5757575758	0.6060606061	0.6363636364	0.5757575758	0.696969697	0.6060606061
0.5151515152	0.2121212121	0.4848484848	0.4545454545	0.5454545455	0.4242424242	0.6666666667	0.7272727273
0.3333333333	0.2727272727	0.5454545455	0.4545454545	0.696969697	0.3939393939	0.6060606061	0.7575757576
0.3939393939	0.3636363636	0.4545454545	0.4848484848	0.5151515152	0.6060606061	0.7575757576	0.6060606061
0.3636363636	0.1818181818	0.696969697	0.3333333333	0.696969697	0.5454545455	0.6060606061	0.6666666667
0.5454545455	0.3636363636	0.3939393939	0.5151515152	0.6666666667	0.6666666667	0.6060606061	0.6666666667
0.4242424242	0.3636363636	0.4545454545	0.3939393939	0.5151515152	0.5151515152	0.7272727273	0.5757575758
0.303030303	0.3939393939	0.4545454545	0.4242424242	0.5454545455	0.6060606061	0.6666666667	0.5454545455
0.3636363636	0.3333333333	0.6666666667	0.5151515152	0.6666666667	0.4242424242	0.6363636364	0.4848484848
0.2424242424	0.303030303	0.5454545455	0.4242424242	0.7272727273	0.4545454545	0.7272727273	0.5151515152
0.3636363636	0.4242424242	0.3939393939	0.4848484848	0.6363636364	0.5757575758	0.7878787879	0.6363636364
0.2424242424	0.2121212121	0.3333333333	0.6666666667	0.6666666667	0.6666666667	0.7575757576	0.7272727273
0.3636363636	0.1515151515	0.5151515152	0.5454545455	0.6363636364	0.6363636364	0.6666666667	0.696969697
0.3333333333	0.3333333333	0.4848484848	0.4545454545	0.5757575758	0.6060606061	0.6363636364	0.4545454545
0.3939393939	0.3939393939	0.4545454545	0.6363636364	0.5757575758	0.5454545455	0.6363636364	0.696969697
0.2727272727	0.3636363636	0.4848484848	0.3636363636	0.5454545455	0.7575757576	0.7272727273	0.6666666667
0.2424242424	0.4242424242	0.4242424242	0.3939393939	0.4545454545	0.5454545455	0.7575757576	0.6060606061
0.3333333333	0.2727272727	0.4848484848	0.5151515152	0.5454545455	0.5454545455	0.8181818182	0.5757575758
0.4848484848	0.4242424242	0.3939393939	0.5151515152	0.6060606061	0.5151515152	0.6363636364	0.6666666667
0.2121212121	0.2727272727	0.6666666667	0.4848484848	0.6666666667	0.4242424242	0.7575757576	0.7272727273
0.4242424242	0.2424242424	0.4545454545	0.5454545455	0.6060606061	0.5757575758	0.7272727273	0.696969697
0.3636363636	0.3939393939	0.5757575758	0.3939393939	0.5757575758	0.5757575758	0.5454545455	0.696969697
0.2727272727	0.303030303	0.3939393939	0.4848484848	0.6060606061	0.6363636364	0.6666666667	0.5151515152
0.4545454545	0.4545454545	0.5454545455	0.3333333333	0.5151515152	0.5454545455	0.6666666667	0.4545454545
0.3333333333	0.4545454545	0.4848484848	0.5757575758	0.6363636364	0.5757575758	0.6666666667	0.5757575758
0.2424242424	0.303030303	0.3636363636	0.3333333333	0.6666666667	0.6060606061	0.696969697	0.5454545455
0.3939393939	0.303030303	0.6060606061	0.4545454545	0.5151515152	0.6666666667	0.6363636364	0.7272727273
0.303030303	0.2727272727	0.2424242424	0.4242424242	0.5757575758	0.5151515152	0.696969697	0.5454545455
0.1515151515	0.4242424242	0.5454545455	0.4545454545	0.7272727273	0.6060606061	0.5757575758	0.6666666667
0.4545454545	0.3636363636	0.4848484848	0.4242424242	0.5151515152	0.5757575758	0.5757575758	0.6666666667
0.4242424242	0.1818181818	0.6060606061	0.5757575758	0.6060606061	0.6060606061	0.5454545455	0.7575757576
0.4242424242	0.3939393939	0.3333333333	0.4848484848	0.7272727273	0.5757575758	0.696969697	0.6666666667
0.3333333333	0.3939393939	0.5454545455	0.5151515152	0.6666666667	0.5151515152	0.696969697	0.6666666667
0.3333333333	0.3939393939	0.5757575758	0.4545454545	0.5757575758	0.6363636364	0.696969697	0.6666666667
0.4545454545	0.4242424242	0.4545454545	0.4848484848	0.6363636364	0.5454545455	0.5454545455	0.7878787879
0.3636363636	0.303030303	0.5151515152	0.4848484848	0.4848484848	0.5454545455	0.6363636364	0.7272727273
0.3333333333	0.3636363636	0.3939393939	0.4848484848	0.5454545455	0.6060606061	0.6363636364	0.6060606061
0.4242424242	0.303030303	0.4545454545	0.5151515152	0.4545454545	0.5757575758	0.696969697	0.6666666667
0.303030303	0.1818181818	0.4242424242	0.4242424242	0.4848484848	0.7272727273	0.7272727273	0.6060606061
0.3333333333	0.303030303	0.4848484848	0.4242424242	0.4848484848	0.6363636364	0.7272727273	0.6363636364
0.3939393939	0.2727272727	0.6060606061	0.4242424242	0.4242424242	0.5757575758	0.6060606061	0.4848484848
0.4848484848	0.2727272727	0.4242424242	0.4848484848	0.5757575758	0.5757575758	0.7575757576	0.6060606061
0.2121212121	0.303030303	0.4545454545	0.303030303	0.5151515152	0.696969697	0.6666666667	0.7575757576
0.3333333333	0.4545454545	0.4848484848	0.4545454545	0.5151515152	0.6060606061	0.6060606061	0.6363636364
0.3939393939	0.3333333333	0.3333333333	0.4242424242	0.6363636364	0.6363636364	0.6666666667	0.6060606061
0.3939393939	0.1818181818	0.6666666667	0.4848484848	0.4545454545	0.6363636364	0.7575757576	0.7272727273
0.303030303	0.2727272727	0.5151515152	0.2727272727	0.7272727273	0.5151515152	0.6363636364	0.6363636364
0.303030303	0.2727272727	0.5454545455	0.3636363636	0.4242424242	0.5454545455	0.7272727273	0.6363636364
0.4242424242	0.3939393939	0.4545454545	0.4545454545	0.6060606061	0.6666666667	0.5151515152	0.5757575758
0.3333333333	0.303030303	0.4545454545	0.4545454545	0.7575757576	0.5757575758	0.6363636364	0.696969697
0.4242424242	0.303030303	0.6363636364	0.5757575758	0.4545454545	0.4545454545	0.6363636364	0.7272727273
0.3333333333	0.4545454545	0.4545454545	0.4545454545	0.5454545455	0.5454545455	0.6363636364	0.4545454545
0.303030303	0.303030303	0.3636363636	0.1818181818	0.5151515152	0.5151515152	0.696969697	0.7272727273
0.1818181818	0.2727272727	0.4242424242	0.6363636364	0.4848484848	0.5151515152	0.7272727273	0.6060606061
0.3333333333	0.4848484848	0.3636363636	0.4545454545	0.5454545455	0.5757575758	0.6666666667	0.6060606061
0.2121212121	0.303030303	0.3636363636	0.4545454545	0.6060606061	0.5454545455	0.6060606061	0.7272727273
0.3333333333	0.3636363636	0.4848484848	0.5454545455	0.4242424242	0.5757575758	0.6363636364	0.6060606061
0.4545454545	0.303030303	0.4848484848	0.5151515152	0.6363636364	0.4242424242	0.5454545455	0.6666666667
0.1818181818	0.3636363636	0.4242424242	0.5151515152	0.6666666667	0.5757575758	0.7878787879	0.696969697
0.4242424242	0.303030303	0.2424242424	0.3939393939	0.4545454545	0.4242424242	0.6060606061	0.6666666667
0.3939393939	0.2424242424	0.5151515152	0.4545454545	0.6060606061	0.6666666667	0.6666666667	0.6666666667
0.303030303	0.2424242424	0.3636363636	0.3636363636	0.6666666667	0.6363636364	0.696969697	0.6060606061
0.3636363636	0.3333333333	0.5454545455	0.4545454545	0.5757575758	0.6666666667	0.6060606061	0.6060606061
0.4545454545	0.3939393939	0.3939393939	0.5454545455	0.6060606061	0.4848484848	0.6060606061	0.7272727273
0.3939393939	0.3939393939	0.5757575758	0.4242424242	0.7272727273	0.6666666667	0.7575757576	0.696969697
0.2727272727	0.3333333333	0.5151515152	0.5757575758	0.7575757576	0.6060606061	0.696969697	0.6060606061
0.4242424242	0.3333333333	0.3939393939	0.5757575758	0.5454545455	0.6363636364	0.696969697	0.7272727273
0.3333333333	0.2727272727	0.5454545455	0.6060606061	0.6060606061	0.4545454545	0.6060606061	0.696969697
0.3939393939	0.3636363636	0.4545454545	0.3333333333	0.6060606061	0.5454545455	0.696969697	0.5757575758
0.2727272727	0.2727272727	0.5151515152	0.3636363636	0.6363636364	0.5757575758	0.696969697	0.5757575758
0.3636363636	0.3939393939	0.6060606061	0.5757575758	0.4848484848	0.6060606061	0.7272727273	0.6666666667
0.1515151515	0.2727272727	0.5757575758	0.4545454545	0.6060606061	0.6060606061	0.6666666667	0.6060606061
0.303030303	0.303030303	0.5454545455	0.5151515152	0.6666666667	0.5757575758	0.6666666667	0.6060606061
0.3636363636	0.3636363636	0.4545454545	0.5757575758	0.4848484848	0.6060606061	0.7272727273	0.7878787879
0.3939393939	0.4242424242	0.5151515152	0.4848484848	0.6666666667	0.6363636364	0.7272727273	0.7272727273
0.3636363636	0.4242424242	0.4545454545	0.4545454545	0.5151515152	0.5454545455	0.696969697	0.6363636364
0.3636363636	0.4242424242	0.4848484848	0.4545454545	0.6363636364	0.5454545455	0.7272727273	0.8181818182
0.303030303	0.3636363636	0.4545454545	0.6363636364	0.4545454545	0.6060606061	0.7575757576	0.8181818182
0.4545454545	0.2424242424	0.4848484848	0.6060606061	0.5757575758	0.5151515152	0.6363636364	0.6363636364
0.1818181818	0.3636363636	0.5757575758	0.4242424242	0.6060606061	0.4242424242	0.5757575758	0.696969697
0.4545454545	0.3333333333	0.4848484848	0.5151515152	0.5454545455	0.3939393939	0.5757575758	0.6060606061
0.4242424242	0.2424242424	0.4545454545	0.4242424242	0.6666666667	0.6666666667	0.6666666667	0.5757575758
0.3333333333	0.4242424242	0.4848484848	0.4545454545	0.5151515152	0.696969697	0.8181818182	0.6060606061
0.3333333333	0.303030303	0.5151515152	0.3939393939	0.6666666667	0.696969697	0.5757575758	0.696969697
0.1818181818	0.3333333333	0.4242424242	0.5151515152	0.6363636364	0.696969697	0.6363636364	0.6060606061
0.4545454545	0.303030303	0.6666666667	0.5151515152	0.6666666667	0.5454545455	0.8181818182	0.5757575758
0.2424242424	0.5454545455	0.3636363636	0.5151515152	0.5454545455	0.4545454545	0.5454545455	0.6060606061
0.3333333333	0.3939393939	0.3939393939	0.3636363636	0.5454545455	0.5454545455	0.6060606061	0.696969697
0.2727272727	0.4545454545	0.4848484848	0.5757575758	0.4242424242	0.4242424242	0.7878787879	0.6666666667
0.303030303	0.3333333333	0.4848484848	0.5151515152	0.5757575758	0.6060606061	0.6363636364	0.7575757576
0.2424242424	0.4242424242	0.4545454545	0.4848484848	0.6060606061	0.6060606061	0.6666666667	0.5151515152
0.4545454545	0.3939393939	0.5151515152	0.4545454545	0.5757575758	0.696969697	0.696969697	0.6060606061
0.2727272727	0.3333333333	0.5151515152	0.3939393939	0.5454545455	0.5151515152	0.6666666667	0.6363636364
0.303030303	0.2727272727	0.4545454545	0.6060606061	0.696969697	0.6060606061	0.7878787879	0.696969697
0.3333333333	0.1818181818	0.3939393939	0.5151515152	0.6666666667	0.5151515152	0.7878787879	0.6060606061
0.3636363636	0.2727272727	0.4242424242	0.4848484848	0.6060606061	0.696969697	0.6363636364	0.6363636364
0.3333333333	0.4242424242	0.4242424242	0.3636363636	0.5151515152	0.3939393939	0.6060606061	0.5757575758
0.3636363636	0.2727272727	0.3939393939	0.4545454545	0.4545454545	0.6363636364	0.6666666667	0.6666666667
0.3636363636	0.3636363636	0.5151515152	0.6060606061	0.5757575758	0.4545454545	0.6060606061	0.6666666667
0.3636363636	0.4242424242	0.3939393939	0.3939393939	0.6060606061	0.5151515152	0.696969697	0.6666666667
0.3939393939	0.2424242424	0.5151515152	0.5454545455	0.5151515152	0.6060606061	0.6363636364	0.6363636364
0.3636363636	0.3333333333	0.3939393939	0.6060606061	0.6363636364	0.5151515152	0.696969697	0.7272727273
0.5151515152	0.3333333333	0.5757575758	0.4242424242	0.696969697	0.6666666667	0.6060606061	0.6060606061
0.4545454545	0.2424242424	0.5151515152	0.4242424242	0.6363636364	0.696969697	0.6363636364	0.696969697
0.4242424242	0.2121212121	0.4242424242	0.4848484848	0.6363636364	0.6363636364	0.696969697	0.6363636364
0.3939393939	0.2727272727	0.4848484848	0.4242424242	0.7575757576	0.5151515152	0.5454545455	0.7878787879
0.2121212121	0.3636363636	0.5151515152	0.5454545455	0.6666666667	0.5151515152	0.5454545455	0.5757575758
0.4242424242	0.1515151515	0.4848484848	0.6060606061	0.7272727273	0.5454545455	0.5454545455	0.6363636364
0.303030303	0.4242424242	0.4545454545	0.4848484848	0.5757575758	0.4545454545	0.696969697	0.6363636364
0.4242424242	0.4545454545	0.4848484848	0.3939393939	0.5757575758	0.6060606061	0.6060606061	0.6363636364
0.3939393939	0.3939393939	0.4545454545	0.4848484848	0.5454545455	0.6363636364	0.6060606061	0.696969697
0.3333333333	0.2121212121	0.5454545455	0.5454545455	0.6363636364	0.696969697	0.6060606061	0.6666666667
0.4242424242	0.303030303	0.4848484848	0.4848484848	0.4848484848	0.4545454545	0.696969697	0.8181818182
0.3636363636	0.2727272727	0.5757575758	0.3939393939	0.4848484848	0.5151515152	0.696969697	0.6363636364
0.3636363636	0.3939393939	0.6060606061	0.5454545455	0.5151515152	0.5151515152	0.6666666667	0.7575757576
0.4242424242	0.3939393939	0.4545454545	0.5454545455	0.5454545455	0.5757575758	0.6060606061	0.5757575758
