# Supplementary material for: Computationally-driven identification of antibody epitopes
Source: eLife. 2017 Dec 4;6:e29023. doi: 10.7554/eLife.29023 (PMC5739537; doi:10.7554/eLife.29023)
Supplement: Figure 4—figure supplement 3—source data 2. [file elife-29023-fig4-figsupp3-data2.csv]

		1 Mutation					2 Mutations					3 Mutations					4 Mutations
CODE	#of designs considered	# of designs overlapping epitopes (hit)	# of docking models covered by hits	# of residues covered by hits		#of designs considered	# of designs overlapping epitopes (hit)	# of docking models covered by hits	# of residues covered by hits		#of designs considered	# of designs overlapping epitopes (hit)	# of docking models covered by hits	# of residues covered by hits		#of designs considered	# of designs overlapping epitopes (hit)	# of docking models covered by hits	# of residues covered by hits
1fe8	9	1	4	48		4	0	0	0		4	1	2	38		3	1	20	64
1fns	11	6	8	38		5	1	15	67		5	2	12	52		3	1	16	72
1h0d	3	0	0	0		2	0	0	0		3	0	0	0		2	0	0	0
1lk3	5	1	11	61		8	4	11	61		3	1	15	68		3	1	15	68
1oaz	20	0	0	0		4	0	0	0		2	0	0	0		2	0	0	0
1ob1	7	2	8	69		4	2	14	76		3	1	21	90		3	1	19	90
1rjl	18	3	3	31		6	2	7	59		3	1	12	72		2	0	0	0
1v7m	12	2	9	45		7	1	16	50		6	2	16	50		2	0	0	0
1yjd	8	1	14	72		3	1	14	72		2	1	17	87		2	1	17	87
2arj	9	3	10	52		3	1	17	69		3	1	16	88		3	2	13	68
2vxq	19	11	1	23		5	2	3	32		3	1	14	72		3	2	2	30
2vxt	3	1	3	46		3	1	3	46		3	1	3	46		2	1	7	83
2xqb	8	4	2	28		15	8	4	39		2	1	13	51		2	2	12	47
3d9a	4	1	8	56		3	1	8	56		3	1	7	64		3	3	9	71
3hi1	15	1	8	85		5	1	10	101		4	0	0	0		3	0	0	0
3l5x	13	2	6	45		4	0	0	0		6	1	12	78		3	1	22	86
3mxw	4	2	5	36		2	1	16	70		2	1	16	70		2	1	18	93
3qwo	15	3	7	29		5	3	4	26		3	1	18	46		3	1	19	48
3rkd	19	7	3	42		9	3	7	63		5	2	10	80		4	1	13	86
4dn4	3	1	18	50		1	1	19	50		2	1	16	43		1	1	20	53
4dw2	19	1	3	46		4	1	11	98		4	1	11	98		4	1	10	87
4etq	12	2	8	83		10	2	6	76		4	1	11	108		3	0	0	0
4g3y	7	0	0	0		4	0	0	0		3	1	20	95		3	1	10	62
4g6j	7	1	6	48		4	1	11	73		3	1	9	66		3	1	14	83
4i3s	17	1	10	70		4	0	0	0		4	1	14	71		3	0	0	0
4jzj	13	2	9	86		3	1	16	129		4	1	20	149		4	0	0	0
4ki5	3	2	4	38		2	1	11	52		1	1	24	79		1	1	24	79
4l5f	10	0	0	0		4	2	4	52		2	1	18	71		2	1	18	71
4lvh	9	1	5	86		10	2	3	50		5	2	4	64		5	1	11	108
4m62	3	0	0	0		2	0	0	0		2	1	11	60		2	1	15	67
4np4	11	0	0	0		13	1	9	80		3	1	10	87		4	1	12	119
4rgo	11	0	0	0		9	0	0	0		3	0	0	0		4	0	0	0
5d96	13	1	24	161		10	3	8	76		4	3	3	41		4	3	13	122
