# Supplementary material for: Computationally-driven identification of antibody epitopes
Source: eLife. 2017 Dec 4;6:e29023. doi: 10.7554/eLife.29023 (PMC5739537; doi:10.7554/eLife.29023)
Supplement: Figure 4—figure supplement 4—source data 3. [file elife-29023-fig4-figsupp4-data3.zip]

Archive with 15 entries (15 files):
- distance_cryst_2.csv
- distance_cryst_3.csv
- stat-cryst-mut_1-dist_0.csv
- stat-cryst-mut_2-dist_10.csv
- stat-cryst-mut_2-dist_12.csv
- stat-cryst-mut_2-dist_14.csv
- stat-cryst-mut_2-dist_16.csv
- stat-cryst-mut_2-dist_6.csv
- stat-cryst-mut_2-dist_8.csv
- stat-cryst-mut_3-dist_10.csv
- stat-cryst-mut_3-dist_12.csv
- stat-cryst-mut_3-dist_14.csv
- stat-cryst-mut_3-dist_16.csv
- stat-cryst-mut_3-dist_6.csv
- stat-cryst-mut_3-dist_8.csv
