# Supplementary material for: Computationally-driven identification of antibody epitopes
Source: eLife. 2017 Dec 4;6:e29023. doi: 10.7554/eLife.29023 (PMC5739537; doi:10.7554/eLife.29023)
Supplement: Figure 4—figure supplement 4—source data 3. [file elife-29023-fig4-figsupp4-data3.zip › distance_cryst_2.csv]

bin	raw_count	norm_count	cum_count
0-1	0	0.0	0.0
1-2	0	0.0	0.0
2-3	28	0.0002718261865698448	0.0002718261865698448
3-4	2578	0.025027425320609278	0.025299251507179123
4-5	1125	0.010921587853252692	0.036220839360431814
5-6	3042	0.029531973555195278	0.0657528129156271
6-7	3614	0.03508499422369354	0.10083780713932063
7-8	3365	0.032667682778840273	0.1335054899181609
8-9	5234	0.05081208073237741	0.1843175706505383
9-10	5984	0.058093139301212536	0.24241070995175085
10-11	7051	0.06845165862514198	0.3108623685768928
11-12	7193	0.06983020571417477	0.3806925742910676
12-13	7568	0.07347073499859233	0.4541633092896599
13-14	8096	0.07859660023105226	0.5327599095207122
14-15	7348	0.07133495781840068	0.6040948673391129
15-16	6614	0.06420922849903404	0.6683040958381469
16-17	6240	0.06057840729270826	0.7288825031308552
17-18	5133	0.04983156484510761	0.7787140679759628
18-19	4777	0.04637548904443387	0.8250895570203967
19-20	4010	0.038929393148038484	0.8640189501684351
20-21	3019	0.029308687759084334	0.8933276379275195
21-22	2228	0.02162959798848622	0.9149572359160058
22-23	1839	0.01785315561078373	0.9328103915267895
23-24	1502	0.014581533293853815	0.9473919248206433
24-25	1215	0.011795314881512907	0.9591872397021561
25-26	995	0.00965953770132127	0.9688467774034775
26-27	776	0.007533468599221412	0.9763802460026988
27-28	610	0.005921927635985904	0.9823021736386848
28-29	452	0.004388051297484637	0.9866902249361694
29-30	321	0.0031162930674614345	0.9898065180036308
30-31	256	0.0024852679914957234	0.9922917859951266
31-32	172	0.0016697894317861894	0.9939615754269128
32-33	95	0.0009222674187191162	0.9948838428456318
33-34	109	0.0010581805120040385	0.9959420233576359
34-35	106	0.001029056277728698	0.9969710796353646
35-36	111	0.001077596668187599	0.9980486763035522
36-37	49	0.00047569582649722834	0.9985243721300494
37-38	44	0.0004271554360383275	0.9989515275660877
38-39	23	0.00022328579611094392	0.9991748133621987
39-40	27	0.00026211810847806457	0.9994369314706768
40-41	27	0.00026211810847806457	0.9996990495791548
41-42	2	1.941615618356034e-05	0.9997184657353384
42-43	8	7.766462473424136e-05	0.9997961303600726
43-44	8	7.766462473424136e-05	0.9998737949848069
44-45	1	9.70807809178017e-06	0.9998835030628986
