# Supplementary material for: Computationally-driven identification of antibody epitopes
Source: eLife. 2017 Dec 4;6:e29023. doi: 10.7554/eLife.29023 (PMC5739537; doi:10.7554/eLife.29023)
Supplement: Figure 4—figure supplement 4—source data 3. [file elife-29023-fig4-figsupp4-data3.zip › distance_cryst_3.csv]

bin	raw_count	norm_count	cum_count
0-1	0	0.0	0.0
1-2	0	0.0	0.0
2-3	0	0.0	0.0
3-4	12	0.0001862081807460741	0.0001862081807460741
4-5	865	0.013422506362112842	0.013608714542858917
5-6	833	0.012925951213456644	0.02653466575631556
6-7	1684	0.0261312146980324	0.05266588045434796
7-8	2240	0.03475886040593383	0.08742474086028179
8-9	3206	0.0497486189559928	0.1371733598162746
9-10	3991	0.06192973744646515	0.19910309726273975
10-11	4776	0.07411085593693749	0.27321395319967723
11-12	5333	0.08275401899323444	0.35596797219291165
12-13	5315	0.08247470672211532	0.438442678915027
13-14	5743	0.08911613183539197	0.527558810750419
14-15	5285	0.08200918627025014	0.6095679970206691
15-16	4640	0.07200049655514866	0.6815684935758177
16-17	4320	0.06703494506858668	0.7486034386444045
17-18	3656	0.05673142573397058	0.805334864378375
18-19	3200	0.04965551486561976	0.8549903792439948
19-20	2670	0.04143132021600149	0.8964216994599963
20-21	1759	0.027295015827695362	0.9237167152876916
21-22	1183	0.018357023151883808	0.9420737384395754
22-23	978	0.01517596673080504	0.9572497051703804
23-24	793	0.012305257277636398	0.9695549624480169
24-25	551	0.008550058965923903	0.9781050214139407
25-26	484	0.0075103966234249895	0.9856154180373657
26-27	282	0.004375892247532742	0.9899913102848985
27-28	194	0.0030103655887281982	0.9930016758736268
28-29	174	0.0027000186208180747	0.9957016944944448
29-30	121	0.0018775991558562474	0.9975792936503011
30-31	54	0.0008379368133573335	0.9984172304636584
31-32	35	0.0005431071938427161	0.9989603376575011
32-33	13	0.00020172552914158028	0.9991620631866427
33-34	10	0.00015517348395506175	0.9993172366705977
34-35	4	6.206939358202471e-05	0.9993793060641798
35-36	6	9.310409037303705e-05	0.9994724101545528
36-37	8	0.00012413878716404942	0.9995965489417168
37-38	5	7.758674197753087e-05	0.9996741356836943
38-39	6	9.310409037303705e-05	0.9997672397740675
39-40	1	1.5517348395506178e-05	0.9997827571224629
40-41	13	0.00020172552914158028	0.9999844826516044
41-42	1	1.5517348395506178e-05	1.0
42-43	0	0.0	1.0
43-44	0	0.0	1.0
44-45	0	0.0	1.0
