# Supplementary material for: Computationally-driven identification of antibody epitopes
Source: eLife. 2017 Dec 4;6:e29023. doi: 10.7554/eLife.29023 (PMC5739537; doi:10.7554/eLife.29023)
Supplement: Figure 4—figure supplement 4—source data 3. [file elife-29023-fig4-figsupp4-data3.zip › stat-cryst-mut_1-dist_0.csv]

code	epitope_hit	dock_cov	res_cov	res_no_overlap
1fe8	0	17	0.3010204081632653	0.3010204081632653
1fns	0	10	0.2857142857142857	0.2857142857142857
1h0d	0	0	0.0	0.0
1lk3	1	12	0.425	0.425
1oaz	0	21	0.5934959349593496	0.5934959349593496
1ob1	1	12	0.6161616161616161	0.6161616161616161
1rjl	0	11	0.6210526315789474	0.6210526315789474
1v7m	0	19	0.37423312883435583	0.37423312883435583
1yjd	1	16	0.5357142857142857	0.5357142857142857
2arj	1	11	0.4634146341463415	0.4634146341463415
2vxq	0	9	0.6979166666666666	0.6979166666666666
2vxt	0	9	0.3503184713375796	0.3503184713375796
2xqb	0	8	0.38596491228070173	0.38596491228070173
3d9a	0	14	0.6356589147286822	0.6356589147286822
3hi1	0	9	0.28620689655172415	0.28620689655172415
3l5x	0	8	0.5486725663716814	0.5486725663716814
3mxw	0	5	0.3668639053254438	0.3668639053254438
3qwo	1	17	0.8421052631578947	0.8421052631578947
3rkd	0	9	0.4931506849315068	0.4931506849315068
4dn4	1	18	0.6578947368421053	0.6578947368421053
4dw2	0	11	0.40540540540540543	0.40540540540540543
4etq	0	8	0.3805309734513274	0.3805309734513274
4g3y	0	18	0.6050955414012739	0.6050955414012739
4g6j	0	12	0.5506329113924051	0.5506329113924051
4i3s	0	19	0.5421052631578948	0.5421052631578948
4jzj	0	12	0.39285714285714285	0.39285714285714285
4ki5	0	20	0.4098360655737705	0.4098360655737705
4l5f	0	17	0.5855855855855856	0.5855855855855856
4lvh	0	7	0.33183856502242154	0.33183856502242154
4m62	1	16	0.4064516129032258	0.4064516129032258
4np4	1	9	0.29411764705882354	0.29411764705882354
4rgo	0	16	0.26991150442477874	0.26991150442477874
5d96	0	9	0.33617021276595743	0.33617021276595743
