# Supplementary material for: Computationally-driven identification of antibody epitopes
Source: eLife. 2017 Dec 4;6:e29023. doi: 10.7554/eLife.29023 (PMC5739537; doi:10.7554/eLife.29023)
Supplement: Figure 4—figure supplement 4—source data 3. [file elife-29023-fig4-figsupp4-data3.zip › stat-cryst-mut_2-dist_10.csv]

code	epitope_hit	dock_cov	res_cov	res_no_overlap
1fe8	0	19	0.30612244897959184	0.30612244897959184
1fns	1	12	0.2653061224489796	0.2653061224489796
1h0d	0	27	0.6422764227642277	0.6422764227642277
1lk3	1	13	0.4	0.4
1oaz	0	21	0.5853658536585366	0.5853658536585366
1ob1	1	13	0.7575757575757576	0.7575757575757576
1rjl	0	14	0.6210526315789474	0.6210526315789474
1v7m	0	18	0.3374233128834356	0.3374233128834356
1yjd	1	19	0.6	0.6
2arj	1	12	0.4634146341463415	0.4634146341463415
2vxq	1	11	0.6875	0.6875
2vxt	0	9	0.3503184713375796	0.3503184713375796
2xqb	1	8	0.38596491228070173	0.38596491228070173
3d9a	0	13	0.6201550387596899	0.6201550387596899
3hi1	0	11	0.3448275862068966	0.3448275862068966
3l5x	1	11	0.6814159292035398	0.6814159292035398
3mxw	1	16	0.41420118343195267	0.41420118343195267
3qwo	1	16	0.7368421052631579	0.7368421052631579
3rkd	1	9	0.547945205479452	0.547945205479452
4dn4	1	19	0.6578947368421053	0.6578947368421053
4dw2	0	10	0.34684684684684686	0.34684684684684686
4etq	0	10	0.4336283185840708	0.4336283185840708
4g3y	0	18	0.5477707006369427	0.5477707006369427
4g6j	0	13	0.5632911392405063	0.5632911392405063
4i3s	0	22	0.5473684210526316	0.5473684210526316
4jzj	1	17	0.5198412698412699	0.5198412698412699
4ki5	1	23	0.4098360655737705	0.4098360655737705
4l5f	0	18	0.5135135135135135	0.5135135135135135
4lvh	1	9	0.3183856502242152	0.3183856502242152
4m62	0	21	0.4645161290322581	0.4645161290322581
4np4	1	9	0.29411764705882354	0.29411764705882354
4rgo	0	16	0.26991150442477874	0.26991150442477874
5d96	0	13	0.5404255319148936	0.5404255319148936
