# Supplementary material for: Computationally-driven identification of antibody epitopes
Source: eLife. 2017 Dec 4;6:e29023. doi: 10.7554/eLife.29023 (PMC5739537; doi:10.7554/eLife.29023)
Supplement: Figure 4—figure supplement 4—source data 3. [file elife-29023-fig4-figsupp4-data3.zip › stat-cryst-mut_2-dist_12.csv]

code	epitope_hit	dock_cov	res_cov	res_no_overlap
1fe8	1	19	0.32653061224489793	0.32653061224489793
1fns	0	13	0.37755102040816324	0.37755102040816324
1h0d	0	28	0.6422764227642277	0.6422764227642277
1lk3	1	13	0.4	0.4
1oaz	0	21	0.5853658536585366	0.5853658536585366
1ob1	1	16	0.7777777777777778	0.7777777777777778
1rjl	0	17	0.8421052631578947	0.8421052631578947
1v7m	0	18	0.3374233128834356	0.3374233128834356
1yjd	1	20	0.6214285714285714	0.6214285714285714
2arj	1	14	0.5121951219512195	0.5121951219512195
2vxq	1	11	0.6875	0.6875
2vxt	0	9	0.3503184713375796	0.3503184713375796
2xqb	1	8	0.38596491228070173	0.38596491228070173
3d9a	0	13	0.6201550387596899	0.6201550387596899
3hi1	0	11	0.3448275862068966	0.3448275862068966
3l5x	1	12	0.6902654867256637	0.6902654867256637
3mxw	1	16	0.41420118343195267	0.41420118343195267
3qwo	1	16	0.7368421052631579	0.7368421052631579
3rkd	1	9	0.547945205479452	0.547945205479452
4dn4	1	19	0.6578947368421053	0.6578947368421053
4dw2	0	13	0.4594594594594595	0.4594594594594595
4etq	0	11	0.40707964601769914	0.40707964601769914
4g3y	0	18	0.5477707006369427	0.5477707006369427
4g6j	0	16	0.5632911392405063	0.5632911392405063
4i3s	0	22	0.5473684210526316	0.5473684210526316
4jzj	1	17	0.5198412698412699	0.5198412698412699
4ki5	1	23	0.4098360655737705	0.4098360655737705
4l5f	0	19	0.6036036036036037	0.6036036036036037
4lvh	1	10	0.45739910313901344	0.45739910313901344
4m62	0	21	0.4645161290322581	0.4645161290322581
4np4	1	9	0.29411764705882354	0.29411764705882354
4rgo	0	17	0.3672566371681416	0.3672566371681416
5d96	0	14	0.5361702127659574	0.5361702127659574
