# Supplementary material for: Computationally-driven identification of antibody epitopes
Source: eLife. 2017 Dec 4;6:e29023. doi: 10.7554/eLife.29023 (PMC5739537; doi:10.7554/eLife.29023)
Supplement: Figure 4—figure supplement 4—source data 3. [file elife-29023-fig4-figsupp4-data3.zip › stat-cryst-mut_2-dist_16.csv]

code	epitope_hit	dock_cov	res_cov	res_no_overlap
1fe8	0	20	0.4846938775510204	0.4846938775510204
1fns	1	15	0.33163265306122447	0.33163265306122447
1h0d	0	28	0.6422764227642277	0.6422764227642277
1lk3	1	16	0.6125	0.6125
1oaz	0	26	0.6178861788617886	0.6178861788617886
1ob1	1	16	0.7777777777777778	0.7777777777777778
1rjl	0	17	0.8421052631578947	0.8421052631578947
1v7m	0	18	0.3374233128834356	0.3374233128834356
1yjd	1	21	0.6357142857142857	0.6357142857142857
2arj	1	15	0.6341463414634146	0.6341463414634146
2vxq	1	13	0.71875	0.71875
2vxt	0	9	0.3503184713375796	0.3503184713375796
2xqb	0	9	0.38596491228070173	0.38596491228070173
3d9a	1	13	0.6666666666666666	0.6666666666666666
3hi1	0	11	0.3448275862068966	0.3448275862068966
3l5x	1	12	0.6902654867256637	0.6902654867256637
3mxw	1	17	0.44970414201183434	0.44970414201183434
3qwo	1	21	0.9122807017543859	0.9122807017543859
3rkd	1	10	0.6301369863013698	0.6301369863013698
4dn4	1	19	0.6578947368421053	0.6578947368421053
4dw2	0	13	0.4594594594594595	0.4594594594594595
4etq	0	13	0.5088495575221239	0.5088495575221239
4g3y	0	18	0.6242038216560509	0.6242038216560509
4g6j	0	17	0.6329113924050633	0.6329113924050633
4i3s	0	22	0.5473684210526316	0.5473684210526316
4jzj	1	19	0.5357142857142857	0.5357142857142857
4ki5	1	24	0.43169398907103823	0.43169398907103823
4l5f	0	20	0.7117117117117117	0.7117117117117117
4lvh	0	11	0.452914798206278	0.452914798206278
4m62	0	21	0.4645161290322581	0.4645161290322581
4np4	0	11	0.35294117647058826	0.35294117647058826
4rgo	0	17	0.3672566371681416	0.3672566371681416
5d96	0	15	0.4851063829787234	0.4851063829787234
