# Supplementary material for: Computationally-driven identification of antibody epitopes
Source: eLife. 2017 Dec 4;6:e29023. doi: 10.7554/eLife.29023 (PMC5739537; doi:10.7554/eLife.29023)
Supplement: Figure 4—figure supplement 4—source data 3. [file elife-29023-fig4-figsupp4-data3.zip › stat-cryst-mut_2-dist_6.csv]

code	epitope_hit	dock_cov	res_cov	res_no_overlap
1fe8	0	17	0.30612244897959184	0.30612244897959184
1fns	0	9	0.2755102040816326	0.2755102040816326
1h0d	0	27	0.6422764227642277	0.6422764227642277
1lk3	1	13	0.4	0.4
1oaz	0	19	0.6097560975609756	0.6097560975609756
1ob1	1	12	0.8383838383838383	0.8383838383838383
1rjl	0	11	0.6210526315789474	0.6210526315789474
1v7m	0	18	0.3374233128834356	0.3374233128834356
1yjd	0	15	0.5214285714285715	0.5214285714285715
2arj	1	12	0.6178861788617886	0.6178861788617886
2vxq	1	8	0.46875	0.46875
2vxt	0	9	0.3503184713375796	0.3503184713375796
2xqb	0	8	0.38596491228070173	0.38596491228070173
3d9a	0	13	0.5891472868217055	0.5891472868217055
3hi1	0	8	0.2620689655172414	0.2620689655172414
3l5x	1	8	0.48672566371681414	0.48672566371681414
3mxw	1	15	0.38461538461538464	0.38461538461538464
3qwo	1	16	0.7368421052631579	0.7368421052631579
3rkd	1	8	0.4520547945205479	0.4520547945205479
4dn4	1	19	0.6578947368421053	0.6578947368421053
4dw2	0	10	0.34684684684684686	0.34684684684684686
4etq	0	8	0.4424778761061947	0.4424778761061947
4g3y	0	17	0.5859872611464968	0.5859872611464968
4g6j	0	12	0.4430379746835443	0.4430379746835443
4i3s	0	22	0.5473684210526316	0.5473684210526316
4jzj	1	16	0.5	0.5
4ki5	1	22	0.3989071038251366	0.3989071038251366
4l5f	0	17	0.5765765765765766	0.5765765765765766
4lvh	0	9	0.34977578475336324	0.34977578475336324
4m62	0	19	0.4258064516129032	0.4258064516129032
4np4	1	9	0.29411764705882354	0.29411764705882354
4rgo	0	16	0.26991150442477874	0.26991150442477874
5d96	0	11	0.4	0.4
