# Supplementary material for: Computationally-driven identification of antibody epitopes
Source: eLife. 2017 Dec 4;6:e29023. doi: 10.7554/eLife.29023 (PMC5739537; doi:10.7554/eLife.29023)
Supplement: Figure 4—figure supplement 4—source data 3. [file elife-29023-fig4-figsupp4-data3.zip › stat-cryst-mut_3-dist_10.csv]

code	epitope_hit	dock_cov	res_cov	res_no_overlap
1fe8	1	20	0.32653061224489793	0.32653061224489793
1fns	1	12	0.2653061224489796	0.2653061224489796
1h0d	0	28	0.6422764227642277	0.6422764227642277
1lk3	1	15	0.45625	0.45625
1oaz	0	26	0.6178861788617886	0.6178861788617886
1ob1	1	16	0.898989898989899	0.898989898989899
1rjl	0	15	0.6526315789473685	0.6526315789473685
1v7m	0	19	0.37423312883435583	0.37423312883435583
1yjd	1	23	0.6357142857142857	0.6357142857142857
2arj	1	16	0.6422764227642277	0.6422764227642277
2vxq	1	13	0.7083333333333334	0.7083333333333334
2vxt	0	9	0.3503184713375796	0.3503184713375796
2xqb	0	9	0.38596491228070173	0.38596491228070173
3d9a	0	14	0.6356589147286822	0.6356589147286822
3hi1	0	11	0.3448275862068966	0.3448275862068966
3l5x	1	14	0.7522123893805309	0.7522123893805309
3mxw	1	16	0.41420118343195267	0.41420118343195267
3qwo	1	18	0.8245614035087719	0.8245614035087719
3rkd	1	11	0.6095890410958904	0.6095890410958904
4dn4	1	19	0.6578947368421053	0.6578947368421053
4dw2	0	11	0.40540540540540543	0.40540540540540543
4etq	0	12	0.42035398230088494	0.42035398230088494
4g3y	0	19	0.643312101910828	0.643312101910828
4g6j	0	18	0.6329113924050633	0.6329113924050633
4i3s	0	22	0.5421052631578948	0.5421052631578948
4jzj	1	18	0.5277777777777778	0.5277777777777778
4ki5	1	24	0.43169398907103823	0.43169398907103823
4l5f	1	20	0.7387387387387387	0.7387387387387387
4lvh	0	12	0.484304932735426	0.484304932735426
4m62	0	22	0.4838709677419355	0.4838709677419355
4np4	1	10	0.31985294117647056	0.31985294117647056
4rgo	0	17	0.3672566371681416	0.3672566371681416
5d96	1	15	0.5531914893617021	0.5531914893617021
