# Supplementary material for: Computationally-driven identification of antibody epitopes
Source: eLife. 2017 Dec 4;6:e29023. doi: 10.7554/eLife.29023 (PMC5739537; doi:10.7554/eLife.29023)
Supplement: Figure 4—figure supplement 4—source data 3. [file elife-29023-fig4-figsupp4-data3.zip › stat-cryst-mut_3-dist_12.csv]

code	epitope_hit	dock_cov	res_cov	res_no_overlap
1fe8	0	21	0.45408163265306123	0.45408163265306123
1fns	1	17	0.40816326530612246	0.40816326530612246
1h0d	0	29	0.6422764227642277	0.6422764227642277
1lk3	1	16	0.61875	0.61875
1oaz	0	26	0.6178861788617886	0.6178861788617886
1ob1	1	18	0.8888888888888888	0.8888888888888888
1rjl	0	17	0.8421052631578947	0.8421052631578947
1v7m	0	19	0.37423312883435583	0.37423312883435583
1yjd	1	24	0.7	0.7
2arj	1	16	0.6422764227642277	0.6422764227642277
2vxq	0	17	0.8229166666666666	0.8229166666666666
2vxt	0	11	0.5477707006369427	0.5477707006369427
2xqb	1	11	0.43859649122807015	0.43859649122807015
3d9a	1	16	0.7131782945736435	0.7131782945736435
3hi1	0	12	0.3620689655172414	0.3620689655172414
3l5x	1	14	0.7522123893805309	0.7522123893805309
3mxw	1	17	0.44970414201183434	0.44970414201183434
3qwo	1	18	0.8245614035087719	0.8245614035087719
3rkd	0	13	0.6438356164383562	0.6438356164383562
4dn4	1	20	0.6973684210526315	0.6973684210526315
4dw2	0	12	0.42342342342342343	0.42342342342342343
4etq	0	15	0.4911504424778761	0.4911504424778761
4g3y	0	21	0.6878980891719745	0.6878980891719745
4g6j	0	18	0.6329113924050633	0.6329113924050633
4i3s	0	23	0.5578947368421052	0.5578947368421052
4jzj	1	20	0.6150793650793651	0.6150793650793651
4ki5	1	24	0.43169398907103823	0.43169398907103823
4l5f	0	22	0.7117117117117117	0.7117117117117117
4lvh	1	12	0.4439461883408072	0.4439461883408072
4m62	1	22	0.4838709677419355	0.4838709677419355
4np4	1	10	0.31985294117647056	0.31985294117647056
4rgo	0	17	0.3672566371681416	0.3672566371681416
5d96	1	16	0.5659574468085107	0.5659574468085107
