# Supplementary material for: Computationally-driven identification of antibody epitopes
Source: eLife. 2017 Dec 4;6:e29023. doi: 10.7554/eLife.29023 (PMC5739537; doi:10.7554/eLife.29023)
Supplement: Figure 4—figure supplement 4—source data 3. [file elife-29023-fig4-figsupp4-data3.zip › stat-cryst-mut_3-dist_14.csv]

code	epitope_hit	dock_cov	res_cov	res_no_overlap
1fe8	0	21	0.5	0.5
1fns	1	17	0.40816326530612246	0.40816326530612246
1h0d	0	29	0.6422764227642277	0.6422764227642277
1lk3	1	17	0.61875	0.61875
1oaz	0	26	0.6178861788617886	0.6178861788617886
1ob1	1	18	0.8888888888888888	0.8888888888888888
1rjl	0	20	0.8947368421052632	0.8947368421052632
1v7m	0	20	0.38650306748466257	0.38650306748466257
1yjd	1	24	0.7	0.7
2arj	1	17	0.7317073170731707	0.7317073170731707
2vxq	0	17	0.8229166666666666	0.8229166666666666
2vxt	0	11	0.5477707006369427	0.5477707006369427
2xqb	1	11	0.43859649122807015	0.43859649122807015
3d9a	1	17	0.7286821705426356	0.7286821705426356
3hi1	0	13	0.36551724137931035	0.36551724137931035
3l5x	1	14	0.7522123893805309	0.7522123893805309
3mxw	1	17	0.44970414201183434	0.44970414201183434
3qwo	1	21	0.9122807017543859	0.9122807017543859
3rkd	0	13	0.6438356164383562	0.6438356164383562
4dn4	1	20	0.6973684210526315	0.6973684210526315
4dw2	0	13	0.42342342342342343	0.42342342342342343
4etq	0	16	0.6327433628318584	0.6327433628318584
4g3y	0	21	0.6878980891719745	0.6878980891719745
4g6j	0	19	0.6392405063291139	0.6392405063291139
4i3s	0	23	0.5578947368421052	0.5578947368421052
4jzj	1	20	0.6150793650793651	0.6150793650793651
4ki5	1	24	0.43169398907103823	0.43169398907103823
4l5f	1	24	0.7387387387387387	0.7387387387387387
4lvh	0	13	0.45739910313901344	0.45739910313901344
4m62	1	22	0.4774193548387097	0.4774193548387097
4np4	1	10	0.36764705882352944	0.36764705882352944
4rgo	0	17	0.3672566371681416	0.3672566371681416
5d96	0	16	0.4978723404255319	0.4978723404255319
