# Supplementary material for: Computationally-driven identification of antibody epitopes
Source: eLife. 2017 Dec 4;6:e29023. doi: 10.7554/eLife.29023 (PMC5739537; doi:10.7554/eLife.29023)
Supplement: Figure 4—figure supplement 4—source data 3. [file elife-29023-fig4-figsupp4-data3.zip › stat-cryst-mut_3-dist_8.csv]

code	epitope_hit	dock_cov	res_cov	res_no_overlap
1fe8	1	20	0.32653061224489793	0.32653061224489793
1fns	1	12	0.25510204081632654	0.25510204081632654
1h0d	0	27	0.6422764227642277	0.6422764227642277
1lk3	1	14	0.4125	0.4125
1oaz	0	26	0.6178861788617886	0.6178861788617886
1ob1	1	14	0.7575757575757576	0.7575757575757576
1rjl	0	15	0.6631578947368421	0.6631578947368421
1v7m	0	19	0.37423312883435583	0.37423312883435583
1yjd	1	20	0.6142857142857143	0.6142857142857143
2arj	1	13	0.5203252032520326	0.5203252032520326
2vxq	1	11	0.6875	0.6875
2vxt	0	9	0.3503184713375796	0.3503184713375796
2xqb	0	9	0.38596491228070173	0.38596491228070173
3d9a	0	14	0.6356589147286822	0.6356589147286822
3hi1	0	11	0.3137931034482759	0.3137931034482759
3l5x	1	14	0.7522123893805309	0.7522123893805309
3mxw	1	16	0.41420118343195267	0.41420118343195267
3qwo	1	18	0.8245614035087719	0.8245614035087719
3rkd	0	9	0.4931506849315068	0.4931506849315068
4dn4	1	19	0.6578947368421053	0.6578947368421053
4dw2	0	11	0.40540540540540543	0.40540540540540543
4etq	0	10	0.3893805309734513	0.3893805309734513
4g3y	0	19	0.643312101910828	0.643312101910828
4g6j	0	15	0.5949367088607594	0.5949367088607594
4i3s	0	22	0.5473684210526316	0.5473684210526316
4jzj	1	17	0.5476190476190477	0.5476190476190477
4ki5	1	24	0.43169398907103823	0.43169398907103823
4l5f	0	20	0.6936936936936937	0.6936936936936937
4lvh	0	11	0.4349775784753363	0.4349775784753363
4m62	0	21	0.4645161290322581	0.4645161290322581
4np4	1	9	0.29411764705882354	0.29411764705882354
4rgo	0	16	0.26991150442477874	0.26991150442477874
5d96	1	12	0.4978723404255319	0.4978723404255319
