# Supplementary material for: Computationally-driven identification of antibody epitopes
Source: eLife. 2017 Dec 4;6:e29023. doi: 10.7554/eLife.29023 (PMC5739537; doi:10.7554/eLife.29023)
Supplement: Table 4—source data 1. [file elife-29023-table4-data1.csv]

		CDR-L1			CDR-L2			CDR-L3			CDR-H1			CDR-H2			CDR-H3
code	RMSD	Seq	Length	RMSD	Seq	Length	RMSD	Seq	Length	RMSD	Seq	Length	RMSD	Seq	Length	RMSD	Seq	Length	TM-score	Species
1FE8	0.416755456	QDIGNY	6	0.222085834	YTS	3	0.738797309	QNGGTNPWT	9	1.007498505	GFSLTTYG	8	0.508603253	IWGDGNT	7	0.628600932	AGNYYGMDY	9	0.96	MOUSE
1FNS	0.536960519	QDINKY	6	0.184651934	FYTS	4	0.929022183	QQYEKLPWT	9	0.266848287	GFSLTDYG	8	0.595552589	IWGDGST	7	2.10040491	VRDPADYGNYDYALDY	16	0.96	MOUSE
1H0D	1.426262399	ESVDNYGISF	10	0.568856925	AAS	3	0.415862181	QQSKEVPLT	9	0.441305674	GFTFSSYT	8	1.109233379	ISSGGGNT	8	0.656926621	TRLGDYGYAYTMDY	14	0.98	MOUSE
1LK3	0.406511225	ESVTSR	6	0.43459069	KAS	3	0.524625897	QQSWNGPLT	9	0.570022673	GYTFTDFY	8	1.50931816	INPNSGYT	8	0.998832535	TRGVPGNNWFPY	12	0.97	RAT
1OAZ	1.152509791	TGAVTTSNY	9	0.442826096	GTN	3	0.878792502	ALWYSNHLV	9	1.303096932	GYTFTSYW	8	0.563099256	IDPNGGGT	8	1.254529097	ARMWYYGTYYFDY	13	0.97	MOUSE
1OB1	0.579088434	SSLSSSY	7	0.311671687	TTS	3	0.627289693	HQFHHSPYT	9	0.42407197	GYTFTTAG	8	0.626171293	INTHSGVP	8	1.972617234	ARNYYRFDGGMDF	13	0.97	MOUSE
1RJL	1.430354318	QNINVW	6	0.567125772	MAS	3	4.961630477	QQGQSFPLT	9	0.68814751	GFTFTSSW	8	0.999570037	IHPNSGNT	8	1.164985382	ARMRYGDYYAMDN	13	0.96	MOUSE
1V7M	0.701595121	SSVSY	5	0.264198416	STS	3	0.82950959	QQRSGYPRT	9	0.648547652	GFTFSDAW	8	1.101988349	IRSKVNNHAI	10	0.588454395	SGWSFLY	7	0.96	MOUSE
1YJD	0.8756989	QNIYVW	6	0.506489708	KAS	3	1.338060835	QQGQTYPYT	9	0.623122978	GYTFTSYY	8	1.188589389	IYPGNVNT	8	1.756802826	TRSHYGLDWNFDV	13	0.98	MOUSE
2ARJ	0.707983598	QNVRNNI	7	0.665732321	YAS	3	1.119160142	QRIYNSPYT	9	0.459542629	GFSLTSNS	8	0.695074658	IWGDGDT	7	0.652384889	TPLIGSWYFDF	11	0.97	RAT
2VXQ	0.346688447	QRINTY	6	0.73739893	AAS	3	0.961826625	QESLSASYT	9	0.900939596	GGSIRSGGYY	10	1.268783972	IYHSGNT	7	1.048044632	ARLDGYTLDI	10	0.89	HUMAN
2VXT	0.470455589	QDIGSK	6	0.367240529	ATS	3	1.144678301	LQYASSPYT	9	0.45171008	GYSFTDYF	8	0.531250688	IDPYNGDT	8	0.433787654	ARGLRF	6	0.95	MOUSE
2XQB	1.605943562	TSNLKRNY	8	0.432580192	RDR	3	0.980409981	AWYDRELSEWV	11	1.189151047	GYSFSSFG	8	0.891862227	ISAFNGYT	8	7.208252404	ARDPAAWPLQQSLAWFDP	18	0.92	HUMAN
3D9A	0.402221559	QSIGNN	6	0.60593955	YAS	3	1.178815448	QQSNSWPYT	9	0.989970828	GDSITSDY	8	1.875684177	VSYSGST	7	0.509438936	ANWDGDY	7	0.93	MOUSE
3HI1	0.801228214	QSVSSRY	7	0.856367886	GAS	3	0.831927015	QQYDNSVCT	9	0.611435465	GGSISSHY	8	0.44060622	IYYSGST	7	1.254937147	ARGPVPAVFYGDYRLDP	17	0.97	HUMAN
3L5X	0.563236679	KSISKY	6	0.612030734	SGS	3	0.905237785	QQHNEYPYT	9	1.052577493	GFSLSTYGMG	10	0.904047289	IWWDDVK	7	1.727675005	ARMGSDYDVWFDY	13	0.98	HUMAN
3MXW	0.576484107	QSVSND	6	0.712611658	YAS	3	0.712478031	QQDYGSPPT	9	1.094035376	GYTFIDEA	8	0.817435154	IRPYSGET	8	0.955304159	ARDWERGDFFDY	12	0.96	HUMAN
3QWO	0.476038266	SRVGY	5	0.276505753	DTS	3	1.091967218	FQGSGYPFT	9	0.867508751	GFSLSTAGMS	10	0.497415218	IWWDDKK	7	1.129954724	ARDMIFNFYFDV	12	0.96	HUMANIZED
3RKD	0.624117037	EIIYSN	6	0.419604688	SAT	3	0.519233662	QHFWGNPWT	9	1.056441492	GFSLSTSGMG	10	0.650070467	IWWDDVK	7	1.450006065	ARIKSVITTGDYALDY	16	0.97	MOUSE
4DN4	2.112986502	QSVSDAY	7	0.373370944	DAS	3	1.580149722	HQYIQLHSFT	10	1.636069491	GGTFSSYG	8	2.399649836	IIPIFGTA	8	2.35655851	ARYDGIYGELDF	12	0.92	HUMAN
4DW2	1.198265844	STVSFHY	7	0.429773657	ATS	3	4.122070903	QHYSAYPRT	9	0.853203898	GFTFSRYA	8	1.142258838	ITNGGST	7	3.175313825	ERGELTYAMDY	11	0.92	MOUSE
4ETQ	1.070210402	SSVSY	5	0.287024294	DTS	3	1.58967627	QQWTSYPLT	9	0.352931743	GYSFNFYW	8	0.909686512	IDPSESES	8	0.937226699	TRSNYRYDYFDV	12	0.96	MOUSE
4G3Y	0.676190224	QFVGSS	6	0.712736622	YAS	3	0.571429805	QQSHSWPFT	9	0.899700893	GFIFSNHW	8	0.982313518	IRSKSINSAT	10	1.22299706	SRNYYGSTYDY	11	0.94	CHIMERIC
4G6J	0.715655091	QSIGSS	6	0.440464827	YAS	3	0.901890191	HQSSSLPFT	9	0.413726738	GFTFSVYG	8	0.35418632	IWYDGDNQ	8	1.137828738	ARDLRTGPFDY	11	0.97	HUMAN
4I3S	1.336264659	ASYGH	5	0.457766898	ATS	3	0.637539226	QQLEF	5	4.327688133	EDIFERTEL	9	1.076505092	VKTVTGAVN	9	3.488585135	ARQKFYTGGQGWYFDL	16	0.81	HUMAN
4JZJ	0.594134062	QSLLNSGNQKNY	12	0.537961495	WAS	3	0.979915859	QNDYSYPYT	9	0.841692292	GYSFTDYY	8	1.041878839	IIPSNGAT	8	2.957105542	ARSHLLRASWFAY	13	0.95	HUMAN
4KI5	0.736510402	STVSY	5	0.524653946	DTS	3	0.780169091	QHWSSYPLT	9	2.142931376	DYTFTDYS	8	0.439761026	INTETGDP	8	1.491186188	AREDDGLAS	9	0.95	MOUSE
4L5F	0.763273505	TDIDDD	6	0.417024868	EGN	3	1.031147757	LQSDNLPLT	9	0.493166674	GYSFIGYY	8	0.93989115	INPRTGDT	8	1.833807504	TKRINWALDY	10	0.97	MOUSE
4LVH	1.630861464	ESVSNYGINF	10	0.708651369	TAS	3	2.818332584	QQTKEVPYT	9	1.461690523	GFTFSDYD	8	2.700879492	ILGGSERS	8	1.906888305	ARHGSPGYTLYAWDY	15	0.93	MOUSE
4M62	2.077460449	QSVSSSY	7	0.792310348	GAS	3	1.395316927	QQYGSSPST	9	2.546130816	GGTFSSYA	8	2.779123318	IIPIFGTA	8	8.255644202	AREGTTGSGWLGKPIGAFAY	20	0.92	HUMAN
4NP4	2.205306668	QSVSSSY	7	0.866428927	GAS	3	2.837470594	QQYGSSTWT	9	0.880137524	GYSFTSYW	8	0.54807585	FYPGDSST	8	1.527921205	ARRRNWGNAFDI	12	0.96	HUMAN
4RGO	0.532476221	QSIGDY	6	1.011847522	YAS	3	0.746589175	QNGHSFPYT	9	0.71371262	GFTFSAYG	8	0.307608606	ISGGGSV	7	2.204472536	VRDLYGDYVGRYAY	14	0.97	MOUSE
5D96	0.738968822	QDVSGA	6	0.567994214	MAS	3	0.531016601	QQHYAIPLT	9	0.620269054	GFSLTGYS	8	0.89209141	IWGDGRT	7	3.42598406	ASDSMDPGSFAY	12	0.95	MOUSE
Average	0.923899925			0.524743007			1.248849684			0.994818991			1.008735321			1.921619971			0.949393939
STD	0.527385575			0.199880815			1.01467163			0.777543343			0.623194349			1.713421902			0.032971521
