# Supplementary material for: Computationally-driven identification of antibody epitopes
Source: eLife. 2017 Dec 4;6:e29023. doi: 10.7554/eLife.29023 (PMC5739537; doi:10.7554/eLife.29023)
Supplement: Figure 5—source data 1. [file elife-29023-fig5-data1.zip]

Archive with 3 entries (3 files):
- cluspro-heatmap.csv
- episcope-heatmap.csv
- sela-culang-heatmap.csv
