# Supplementary material for: Computationally-driven identification of antibody epitopes
Source: eLife. 2017 Dec 4;6:e29023. doi: 10.7554/eLife.29023 (PMC5739537; doi:10.7554/eLife.29023)
Supplement: Figure 5—source data 1. [file elife-29023-fig5-data1.zip › cluspro-heatmap.csv]

JE11	CC7.1	AB12.2	JE10	EB2.1	BH7.2	BG9.1	JF11	JA11.2	EE11	FH4.1	LA5
1	0.829015544	0.8445595855	0.8549222798	0.8393782383	0.7720207254	0.7150259067	0.6373056995	0.8238341969	0.7875647668	0.7668393782	0.7823834197
0.829015544	1	0.8704663212	0.8704663212	0.8860103627	0.7979274611	0.7409326425	0.6528497409	0.829015544	0.8652849741	0.8031088083	0.8393782383
0.8445595855	0.8704663212	1	0.8445595855	0.8704663212	0.792746114	0.7564766839	0.6683937824	0.8238341969	0.8186528497	0.8186528497	0.8238341969
0.8549222798	0.8704663212	0.8445595855	1	0.9015544041	0.8341968912	0.7564766839	0.689119171	0.8652849741	0.8393782383	0.8497409326	0.8031088083
0.8393782383	0.8860103627	0.8704663212	0.9015544041	1	0.8393782383	0.7409326425	0.6839378238	0.8808290155	0.8238341969	0.8238341969	0.8186528497
0.7720207254	0.7979274611	0.792746114	0.8341968912	0.8393782383	1	0.7875647668	0.6994818653	0.8860103627	0.7772020725	0.7564766839	0.7098445596
0.7150259067	0.7409326425	0.7564766839	0.7564766839	0.7409326425	0.7875647668	1	0.7875647668	0.7875647668	0.7202072539	0.6683937824	0.7772020725
0.6373056995	0.6528497409	0.6683937824	0.689119171	0.6839378238	0.6994818653	0.7875647668	1	0.7409326425	0.6735751295	0.6321243523	0.689119171
0.8238341969	0.829015544	0.8238341969	0.8652849741	0.8808290155	0.8860103627	0.7875647668	0.7409326425	1	0.7875647668	0.7564766839	0.7720207254
0.7875647668	0.8652849741	0.8186528497	0.8393782383	0.8238341969	0.7772020725	0.7202072539	0.6735751295	0.7875647668	1	0.7823834197	0.8186528497
0.7668393782	0.8031088083	0.8186528497	0.8497409326	0.8238341969	0.7564766839	0.6683937824	0.6321243523	0.7564766839	0.7823834197	1	0.7564766839
0.7823834197	0.8393782383	0.8238341969	0.8031088083	0.8186528497	0.7098445596	0.7772020725	0.689119171	0.7720207254	0.8186528497	0.7564766839	1
