# Supplementary material for: Computationally-driven identification of antibody epitopes
Source: eLife. 2017 Dec 4;6:e29023. doi: 10.7554/eLife.29023 (PMC5739537; doi:10.7554/eLife.29023)
Supplement: Figure 5—source data 1. [file elife-29023-fig5-data1.zip › episcope-heatmap.csv]

JE11	CC7.1	AB12.2	JE10	EB2.1	BH7.2	BG9.1	JF11	JA11.2	EE11	FH4.1	LA5
0	10.6505701722	6.9397797681	13.7522071267	12.5471353765	14.4488160378	13.3910569916	14.742932752	14.0817223203	13.2418993514	15.2630625441	12.0333276108
10.6505701722	0	7.7953786459	10.5802324505	13.3029906249	11.7774111145	13.3613292071	14.483052401	13.364714977	15.0294364835	12.5787339952	10.8176575556
6.9397797681	7.7953786459	0	11.6550452929	12.0101349425	12.0772971496	13.1660463783	13.062045619	12.8620014211	13.0353597726	14.1370824932	9.9200882337
13.7522071267	10.5802324505	11.6550452929	0	8.5603600155	5.9604671136	9.6597181818	7.8793670399	6.4071352811	8.8092942459	8.3224527575	6.427275594
12.5471353765	13.3029906249	12.0101349425	8.5603600155	0	8.6962841316	9.8020801303	11.1303173066	8.5321509237	9.0390265372	9.9747451569	9.1492588283
14.4488160378	11.7774111145	12.0772971496	5.9604671136	8.6962841316	0	10.6061410837	10.6635187696	10.2521999512	10.6602006709	11.0370493844	9.4344754435
13.3910569916	13.3613292071	13.1660463783	9.6597181818	9.8020801303	10.6061410837	0	5.2378686068	6.8644881746	6.7468185452	9.2980882473	8.9899906272
14.742932752	14.483052401	13.062045619	7.8793670399	11.1303173066	10.6635187696	5.2378686068	0	4.0683752713	1.5089499384	5.360571454	7.4448219832
14.0817223203	13.364714977	12.8620014211	6.4071352811	8.5321509237	10.2521999512	6.8644881746	4.0683752713	0	6.3581760203	6.3896880708	8.2314248611
13.2418993514	15.0294364835	13.0353597726	8.8092942459	9.0390265372	10.6602006709	6.7468185452	1.5089499384	6.3581760203	0	6.813515037	7.4784974584
15.2630625441	12.5787339952	14.1370824932	8.3224527575	9.9747451569	11.0370493844	9.2980882473	5.360571454	6.3896880708	6.813515037	0	5.6588770166
12.0333276108	10.8176575556	9.9200882337	6.427275594	9.1492588283	9.4344754435	8.9899906272	7.4448219832	8.2314248611	7.4784974584	5.6588770166	0
