# Supplementary material for: Computationally-driven identification of antibody epitopes
Source: eLife. 2017 Dec 4;6:e29023. doi: 10.7554/eLife.29023 (PMC5739537; doi:10.7554/eLife.29023)
Supplement: Figure 5—source data 1. [file elife-29023-fig5-data1.zip › sela-culang-heatmap.csv]

JE11	CC7.1	AB12.2	JE10	EB2.1	BH7.2	BG9.1	JF11	JA11.2	EE11	FH4.1	LA5
100	3	11	3	0	0	0	0	3	3	3	2
3	100	100	75	70	66	70	66	44	40	0	0
11	100	100	74	68	65	69	65	44	40	0	0
3	75	74	100	99	98	96	96	61	57	67	68
0	70	68	99	100	100	99	99	74	71	72	72
0	66	65	98	100	100	100	100	84	81	73	72
0	70	69	96	99	100	100	100	90	88	65	64
0	66	65	96	99	100	100	100	89	86	71	70
3	44	44	61	74	84	90	89	100	100	48	44
3	40	40	57	71	81	88	86	100	100	46	41
3	0	0	67	72	73	65	71	48	46	100	100
2	0	0	68	72	72	64	70	44	41	100	100
