# Supplementary material for: Computationally-driven identification of antibody epitopes
Source: eLife. 2017 Dec 4;6:e29023. doi: 10.7554/eLife.29023 (PMC5739537; doi:10.7554/eLife.29023)
Supplement: Figure 5—figure supplement 1—source data 1. [file elife-29023-fig5-figsupp1-data1.csv]

Antibody	Coverage
JE11	0.803109
CC7.1	0.834197
AB12.2	0.80829
JE10	0.818653
EB2.1	0.829016
BH7.2	0.777202
BG9.1	0.658031
JF11	0.632124
JA11.2	0.792746
EE11	0.80829
FH4.1	0.834197
LA5	0.803109
