# Supplementary material for: Computationally-driven identification of antibody epitopes
Source: eLife. 2017 Dec 4;6:e29023. doi: 10.7554/eLife.29023 (PMC5739537; doi:10.7554/eLife.29023)
Supplement: Figure 5—figure supplement 3—source data 2. [file elife-29023-fig5-figsupp3-data2.zip]

Archive with 9 entries (9 files):
- all.mtx
- episcope.mtx
- H1.mtx
- H2.mtx
- H3.mtx
- L1.mtx
- L2.mtx
- L3.mtx
- sela_culang.mtx
