# Supplementary material for: Computationally-driven identification of antibody epitopes
Source: eLife. 2017 Dec 4;6:e29023. doi: 10.7554/eLife.29023 (PMC5739537; doi:10.7554/eLife.29023)
Supplement: Figure 5—figure supplement 3—source data 2. [file elife-29023-fig5-figsupp3-data2.zip › all.mtx]

# JE11 AB12.2 BG9.1 EB2.1 EE11 JE10 FH4.1
JE11 1.0 0.517002833333 0.377699666667 0.540993166667 0.491678666667 0.393038666667 0.505898166667
AB12.2 0.517002833333 1.0 0.270834333333 0.376592833333 0.226074 0.405519333333 0.334181
BG9.1 0.377699666667 0.270834333333 1.0 0.482297833333 0.4362505 0.4540955 0.45766
EB2.1 0.540993166667 0.376592833333 0.482297833333 1.0 0.659319333333 0.662020333333 0.4885095
EE11 0.491678666667 0.226074 0.4362505 0.659319333333 1.0 0.522337666667 0.469035666667
JE10 0.393038666667 0.405519333333 0.4540955 0.662020333333 0.522337666667 1.0 0.4007575
FH4.1 0.505898166667 0.334181 0.45766 0.4885095 0.469035666667 0.4007575 1.0
