# Supplementary material for: Computationally-driven identification of antibody epitopes
Source: eLife. 2017 Dec 4;6:e29023. doi: 10.7554/eLife.29023 (PMC5739537; doi:10.7554/eLife.29023)
Supplement: Figure 5—figure supplement 3—source data 2. [file elife-29023-fig5-figsupp3-data2.zip › episcope.mtx]

# JE11 AB12.2 BG9.1 EB2.1 EE11 JE10 FH4.1
JE11 0 6.9397797681 13.3910569916 12.5471353765 13.2418993514 13.7522071267 15.2630625441
AB12.2 6.9397797681 0 13.1660463783 12.0101349425 13.0353597726 11.6550452929 14.1370824932
BG9.1 13.3910569916 13.1660463783 0 9.8020801303 6.7468185452 9.6597181818 9.2980882473
EB2.1 12.5471353765 12.0101349425 9.8020801303 0 9.0390265372 8.5603600155 9.9747451569
EE11 13.2418993514 13.0353597726 6.7468185452 9.0390265372 0 8.8092942459 6.813515037
JE10 13.7522071267 11.6550452929 9.6597181818 8.5603600155 8.8092942459 0 8.3224527575
FH4.1 15.2630625441 14.1370824932 9.2980882473 9.9747451569 6.813515037 8.3224527575 0
