# Supplementary material for: Computationally-driven identification of antibody epitopes
Source: eLife. 2017 Dec 4;6:e29023. doi: 10.7554/eLife.29023 (PMC5739537; doi:10.7554/eLife.29023)
Supplement: Figure 5—figure supplement 3—source data 2. [file elife-29023-fig5-figsupp3-data2.zip › H2.mtx]

# JE11 AB12.2 BG9.1 EB2.1 EE11 JE10 FH4.1
JE11 1.0 0.928571 0.428571 0.5 0.357143 0.428571 0.428571
AB12.2 0.928571 1.0 0.428571 0.5 0.357143 0.428571 0.428571
BG9.1 0.428571 0.428571 1.0 0.714286 0.785714 0.785714 0.5
EB2.1 0.5 0.5 0.714286 1.0 0.785714 0.928571 0.428571
EE11 0.357143 0.357143 0.785714 0.785714 1.0 0.857143 0.5
JE10 0.428571 0.428571 0.785714 0.928571 0.857143 1.0 0.5
FH4.1 0.428571 0.428571 0.5 0.428571 0.5 0.5 1.0
