# Supplementary material for: Computationally-driven identification of antibody epitopes
Source: eLife. 2017 Dec 4;6:e29023. doi: 10.7554/eLife.29023 (PMC5739537; doi:10.7554/eLife.29023)
Supplement: Figure 5—figure supplement 3—source data 2. [file elife-29023-fig5-figsupp3-data2.zip › H3.mtx]

# JE11 AB12.2 BG9.1 EB2.1 EE11 JE10 FH4.1
JE11 1.0 0.222222 0.277778 0.333333 0.363636 0.333333 0.363636
AB12.2 0.222222 1.0 0.117647 0.25 0 0.25 0.181818
BG9.1 0.277778 0.117647 1.0 0.176471 0.117647 0.117647 0.277778
EB2.1 0.333333 0.25 0.176471 1.0 0.666667 0.916667 0.230769
EE11 0.363636 0 0.117647 0.666667 1.0 0.583333 0.357143
JE10 0.333333 0.25 0.117647 0.916667 0.583333 1.0 0.2
FH4.1 0.363636 0.181818 0.277778 0.230769 0.357143 0.2 1.0
