# Supplementary material for: Computationally-driven identification of antibody epitopes
Source: eLife. 2017 Dec 4;6:e29023. doi: 10.7554/eLife.29023 (PMC5739537; doi:10.7554/eLife.29023)
Supplement: Figure 5—figure supplement 3—source data 2. [file elife-29023-fig5-figsupp3-data2.zip › L2.mtx]

# JE11 AB12.2 BG9.1 EB2.1 EE11 JE10 FH4.1
JE11 1.0 0.545455 0.818182 0.818182 0.818182 0.363636 0.818182
AB12.2 0.545455 1.0 0.545455 0.545455 0.545455 0.454545 0.636364
BG9.1 0.818182 0.545455 1.0 0.636364 0.636364 0.454545 0.818182
EB2.1 0.818182 0.545455 0.636364 1.0 0.909091 0.363636 0.727273
EE11 0.818182 0.545455 0.636364 0.909091 1.0 0.363636 0.818182
JE10 0.363636 0.454545 0.454545 0.363636 0.363636 1.0 0.454545
FH4.1 0.818182 0.636364 0.818182 0.727273 0.818182 0.454545 1.0
