# Supplementary material for: Computationally-driven identification of antibody epitopes
Source: eLife. 2017 Dec 4;6:e29023. doi: 10.7554/eLife.29023 (PMC5739537; doi:10.7554/eLife.29023)
Supplement: Figure 5—figure supplement 3—source data 2. [file elife-29023-fig5-figsupp3-data2.zip › L3.mtx]

# JE11 AB12.2 BG9.1 EB2.1 EE11 JE10 FH4.1
JE11 1.0 0.375 0.375 0.444444 0.444444 0.625 0.625
AB12.2 0.375 1.0 0.25 0.333333 0 0.5 0.375
BG9.1 0.375 0.25 1.0 0.333333 0.111111 0.5 0.5
EB2.1 0.444444 0.333333 0.333333 1.0 0.111111 0.555556 0.444444
EE11 0.444444 0 0.111111 0.111111 1.0 0.222222 0.222222
JE10 0.625 0.5 0.5 0.555556 0.222222 1.0 0.75
FH4.1 0.625 0.375 0.5 0.444444 0.222222 0.75 1.0
