# Supplementary material for: Computationally-driven identification of antibody epitopes
Source: eLife. 2017 Dec 4;6:e29023. doi: 10.7554/eLife.29023 (PMC5739537; doi:10.7554/eLife.29023)
Supplement: Figure 5—figure supplement 3—source data 2. [file elife-29023-fig5-figsupp3-data2.zip › sela_culang.mtx]

# JE11 AB12.2 BG9.1 EB2.1 EE11 JE10 FH4.1
JE11 1 0.11 0 0 0.03 0.03 0.03
AB12.2 0.11 1 0.69 0.68 0.4 0.74 0
BG9.1 0 0.69 1 0.99 0.88 0.96 0.65
EB2.1 0 0.68 0.99 1 0.71 0.99 0.72
EE11 0.03 0.4 0.88 0.71 1 0.57 0.46
JE10 0.03 0.74 0.96 0.99 0.57 1 0.67
FH4.1 0.03 0 0.65 0.72 0.46 0.67 1
