# Supplementary material for: Computationally-driven identification of antibody epitopes
Source: eLife. 2017 Dec 4;6:e29023. doi: 10.7554/eLife.29023 (PMC5739537; doi:10.7554/eLife.29023)
Supplement: Figure 6—source data 1. [file elife-29023-fig6-data1.csv]

code	fnat_cryst	irmsd_cryst	fnat_model	irmsd_model
1fe8	0.1025641026	5.9877474037	0.0357142857	9.2341012116
1fns	0.3947368421	2.7660112816	0.085106383	4.8672865103
1h0d	0	9.3294963659	0.0454545455	6.291785989
1lk3	0.7321428571	1.8734854721	0.4375	4.2067127918
1oaz	0.1016949153	10.2123940822	0.0975609756	9.2429068474
1ob1	0.6222222222	2.4532680414	0.6052631579	1.9500488076
1rjl	0.2857142857	4.0028373581	0.3023255814	3.778501619
1v7m	0.4545454545	2.7754364325	0.1860465116	4.3431330138
1yjd	0.4222222222	3.5484748458	0.125	8.7963537067
2arj	0.6346153846	1.3935909261	0.2564102564	5.3220406428
2vxq	0.3170731707	5.0325009835	0.2051282051	6.5508930766
2vxt	0.8253968254	1.76317781	0.1304347826	8.7863048531
2xqb	0.1612903226	8.8535032103	0.25	8.2966751946
3d9a	0.0877192982	7.6065449245	0.6346153846	2.2756976003
3hi1	0.2820512821	3.8749450968	0.02	10.3475473795
3l5x	0.1842105263	4.1502992703	0.2352941176	3.7362315347
3mxw	0.5192307692	2.5404219262	0.4693877551	3.1728120438
3qwo	0.3225806452	4.0610901734	0.5348837209	2.1028884701
3rkd	0.5479452055	2.2374989621	0.48	2.7452202306
4dn4	0.4871794872	2.782687084	0.2830188679	3.4929825478
4dw2	0.1034482759	5.8372715771	0.3541666667	3.6509392826
4etq	0.4545454545	2.1630901877	0.5681818182	2.324080664
4g3y	0.3461538462	2.6398472213	0.1153846154	7.7735241247
4g6j	0.5714285714	1.9563699494	0.152173913	5.7833228739
4i3s	0.0454545455	8.4627518906	0.0930232558	10.5933143582
4jzj	0.306122449	3.5849844721	0.25	8.0139797651
4ki5	0.3902439024	2.4286335605	0.2884615385	2.8931028963
4l5f	0.5172413793	2.4435085072	0.1041666667	5.7554052794
4lvh	0.119047619	8.5969713231	0.0454545455	10.6790381062
4m62	0.1162790698	9.3839937071	0.1071428571	9.2343336204
4np4	0.0895522388	5.0318545934	0.0677966102	6.4830822242
4rgo	0.1594202899	3.9139305244	0.2105263158	6.6610931188
5d96	0.2307692308	3.4571650332	0.1538461538	5.3615647014
