# Supplementary material for: Computationally-driven identification of antibody epitopes
Source: eLife. 2017 Dec 4;6:e29023. doi: 10.7554/eLife.29023 (PMC5739537; doi:10.7554/eLife.29023)
Supplement: Source code 1. [file elife-29023-code1.txt]

parameters /home/yoonjoo/Tinker/params/amber99sb.prm
forcefield /home/yoonjoo/Tinker/params/amber99sb.prm
solvate GBSA
verbose
