# Supplementary material for: Computationally-driven identification of antibody epitopes
Source: eLife. 2017 Dec 4;6:e29023. doi: 10.7554/eLife.29023 (PMC5739537; doi:10.7554/eLife.29023)
Supplement: Source code 2. [file elife-29023-code2.zip]

Archive with 3 entries (3 files):
- 2vxt_ag.DEE.cfg
- 2vxt_ag.pdb
- 2vxt_ag.System.cfg
