# Supplementary material for: Computationally-driven identification of antibody epitopes
Source: eLife. 2017 Dec 4;6:e29023. doi: 10.7554/eLife.29023 (PMC5739537; doi:10.7554/eLife.29023)
Supplement: Source code 2. [file elife-29023-code2.zip › 2vxt_ag.DEE.cfg]

runName 2vxt_ag
addWT true
addWTRots true
onlysinglestrand 0
numMaxMut 2
algOption 1
doMinimize false
doDACS false
minRatiodiff 0.15
initDepth 10
subDepth 1
diffFact 6
splitFlags false
distrDACS false
minimizeBB false
doBackrubs false
backrubFile none
minEnergyMatrixName 2vxt_ag
maxEnergyMatrixName none
useEref true
initEw 0
dielectConst 8.0
doSolvationE true
solvScale 0.5
pruningE 100.0
stericE 30.0
approxMinGMEC false
lambda 10000.0
preprocPairs true
pairSt 100.0
scaleInt false
maxIntScale 0.1
genInteractionGraph false
distCutoff 30.0
eInteractionCutoff 0.0
EREFMATRIXNAME 2vxt_ag.eref
outputConfInfo c_2vxt_ag
outputPruneInfo p_2vxt_ag
resAllowed0_0 hip tyr
resAllowed0_1 phe
resAllowed0_2 gly ser
resAllowed0_3 lys arg
resAllowed0_4 cys ile leu
resAllowed0_5 cys glu hip
resAllowed0_6 cys hip pro ser tyr
resAllowed0_7 hip lys arg thr
resAllowed0_8 cys phe leu thr trp tyr
resAllowed0_9 ala cys ser thr
resAllowed0_10 ile val
resAllowed0_11 ile leu met
resAllowed0_12 arg
resAllowed0_13 asn
resAllowed0_14 ile leu met val
resAllowed0_15 asp lys asn
resAllowed0_16 asp asn
resAllowed0_17 gln
resAllowed0_18 val
resAllowed0_19 leu
resAllowed0_20 phe ile met
resAllowed0_21 phe ile met val
resAllowed0_22 asp asn tyr
resAllowed0_23 cys glu lys gln arg
resAllowed0_24 glu gly lys arg
resAllowed0_25 cys asp hip lys asn ser
resAllowed0_26 hip lys pro gln arg
resAllowed0_27 ala pro
resAllowed0_28 leu val
resAllowed0_29 phe
resAllowed0_30 glu
resAllowed0_31 asp
resAllowed0_32 met
resAllowed0_33 pro thr
resAllowed0_34 asp
resAllowed0_35 ala cys ile ser
resAllowed0_36 asp glu
resAllowed0_37 ala cys ile gln arg
resAllowed0_38 glu hip lys gln arg ser thr trp
resAllowed0_39 ala asp glu gly
resAllowed0_40 asn
resAllowed0_41 ala glu lys
resAllowed0_42 pro ser
resAllowed0_43 hip gln arg
resAllowed0_44 ile thr
resAllowed0_45 ile lys arg thr val
resAllowed0_46 phe ile leu
resAllowed0_47 ile met asn val
resAllowed0_48 ile met
resAllowed0_49 cys phe hip asn gln ser tyr
resAllowed0_50 met thr val
resAllowed0_51 tyr
resAllowed0_52 lys arg
resAllowed0_53 asp
resAllowed0_54 cys ser thr
resAllowed0_55 cys glu phe hip leu asn gln
resAllowed0_56 ala pro thr val
resAllowed0_57 gly arg
resAllowed0_58 gly
resAllowed0_59 leu met
resAllowed0_60 ala pro
resAllowed0_61 val
resAllowed0_62 ala ser thr
resAllowed0_63 phe ile leu
resAllowed0_64 cys ser
resAllowed0_65 val
resAllowed0_66 hip lys met asn arg
resAllowed0_67 ala cys asp hip asn tyr
resAllowed0_68 glu gly lys asn gln arg
resAllowed0_69 glu gly lys asn arg thr
resAllowed0_70 ile lys met asn thr
resAllowed0_71 cys phe hip ser tyr
resAllowed0_72 thr
resAllowed0_73 leu
resAllowed0_74 ser
resAllowed0_75 ala cys
resAllowed0_76 glu lys met
resAllowed0_77 asp asn
resAllowed0_78 lys
resAllowed0_79 ile asn thr
resAllowed0_80 ile leu val
resAllowed0_81 asn ser
resAllowed0_82 phe
resAllowed0_83 glu lys gln
resAllowed0_84 glu lys
resAllowed0_85 ile met
resAllowed0_86 cys asp asn ser thr
resAllowed0_87 pro
resAllowed0_88 pro
resAllowed0_89 asp glu asn
resAllowed0_90 cys asp asn ser tyr
resAllowed0_91 ile
resAllowed0_92 asp lys asn
resAllowed0_93 asp glu gly
resAllowed0_94 asp glu ile thr
resAllowed0_95 glu gly lys gln
resAllowed0_96 asn ser
resAllowed0_97 asp
resAllowed0_98 ile leu met
resAllowed0_99 ile
resAllowed0_100 phe
resAllowed0_101 phe tyr
resAllowed0_102 met gln
resAllowed0_103 lys arg
resAllowed0_104 cys gly hip lys asn arg ser
resAllowed0_105 val
resAllowed0_106 pro
resAllowed0_107 gly
resAllowed0_108 hip
resAllowed0_109 asp hip asn
resAllowed0_110 asp glu asn
resAllowed0_111 lys
resAllowed0_112 ile met
resAllowed0_113 glu lys gln
resAllowed0_114 phe
resAllowed0_115 glu
resAllowed0_116 ser
resAllowed0_117 ser
resAllowed0_118 leu ser
resAllowed0_119 hip tyr
resAllowed0_120 glu lys pro gln
resAllowed0_121 gly arg
resAllowed0_122 cys hip tyr
resAllowed0_123 phe tyr
resAllowed0_124 leu
resAllowed0_125 ala
resAllowed0_126 ala cys
resAllowed0_127 glu lys gln
resAllowed0_128 lys arg
resAllowed0_129 asp glu
resAllowed0_130 ala asp gly lys asn arg
resAllowed0_131 asp glu
resAllowed0_132 ala phe hip ile leu tyr
resAllowed0_133 phe tyr
resAllowed0_134 lys
resAllowed0_135 leu
resAllowed0_136 ile thr val
resAllowed0_137 leu
resAllowed0_138 lys
resAllowed0_139 glu lys arg
resAllowed0_140 glu lys arg
resAllowed0_141 cys asp asn
resAllowed0_142 asp glu ile gln
resAllowed0_143 cys asp phe leu asn ser tyr
resAllowed0_144 gly arg trp
resAllowed0_145 asp
resAllowed0_146 asp lys arg thr
resAllowed0_147 ser
resAllowed0_148 ile val
resAllowed0_149 ile met
resAllowed0_150 phe
resAllowed0_151 ile thr
resAllowed0_152 leu val
resAllowed0_153 asp glu gln thr
resAllowed0_154 asn tyr
resAllowed0_155 glu lys gln
