# Supplementary material for: Computationally-driven identification of antibody epitopes
Source: eLife. 2017 Dec 4;6:e29023. doi: 10.7554/eLife.29023 (PMC5739537; doi:10.7554/eLife.29023)
Supplement: Source code 2. [file elife-29023-code2.zip › 2vxt_ag.pdb]

HEADER
COMPND
SOURCE
ATOM      1  N   TYR A   1      12.530   0.499  -9.313
ATOM      2  CA  TYR A   1      13.941   0.101  -9.208
ATOM      3  C   TYR A   1      14.068  -1.331  -8.699
ATOM      4  O   TYR A   1      13.415  -1.698  -7.720
ATOM      5  CB  TYR A   1      14.749   1.060  -8.318
ATOM      6  CG  TYR A   1      14.925   2.443  -8.913
ATOM      7  CD1 TYR A   1      14.020   3.476  -8.597
ATOM      8  CD2 TYR A   1      15.988   2.690  -9.802
ATOM      9  CE1 TYR A   1      14.173   4.747  -9.186
ATOM     10  CE2 TYR A   1      16.135   3.962 -10.388
ATOM     11  CZ  TYR A   1      15.226   4.986 -10.084
ATOM     12  OH  TYR A   1      15.373   6.210 -10.655
ATOM     13  H1  TYR A   1      12.467   1.428  -9.702
ATOM     14  H2  TYR A   1      12.096   0.484  -8.400
ATOM     15  H3  TYR A   1      12.051  -0.144  -9.927
ATOM     16  HA  TYR A   1      14.360   0.140 -10.209
ATOM     17  HB2 TYR A   1      15.741   0.633  -8.158
ATOM     18  HB3 TYR A   1      14.271   1.141  -7.341
ATOM     19  HD1 TYR A   1      13.208   3.301  -7.902
ATOM     20  HD2 TYR A   1      16.691   1.902 -10.042
ATOM     21  HE1 TYR A   1      13.478   5.540  -8.948
ATOM     22  HE2 TYR A   1      16.946   4.160 -11.074
ATOM     23  HH  TYR A   1      14.690   6.823 -10.356
ATOM     24  N   PHE A   2      14.966  -2.103  -9.315
ATOM     25  CA  PHE A   2      15.470  -3.385  -8.820
ATOM     26  C   PHE A   2      16.993  -3.337  -8.640
ATOM     27  O   PHE A   2      17.693  -2.730  -9.454
ATOM     28  CB  PHE A   2      15.098  -4.532  -9.768
ATOM     29  CG  PHE A   2      13.616  -4.786  -9.936
ATOM     30  CD1 PHE A   2      12.960  -4.443 -11.134
ATOM     31  CD2 PHE A   2      12.900  -5.416  -8.902
ATOM     32  CE1 PHE A   2      11.598  -4.743 -11.304
ATOM     33  CE2 PHE A   2      11.536  -5.703  -9.069
ATOM     34  CZ  PHE A   2      10.886  -5.370 -10.268
ATOM     35  H   PHE A   2      15.448  -1.714 -10.120
ATOM     36  HA  PHE A   2      15.017  -3.585  -7.855
ATOM     37  HB2 PHE A   2      15.542  -5.450  -9.384
ATOM     38  HB3 PHE A   2      15.550  -4.348 -10.741
ATOM     39  HD1 PHE A   2      13.499  -3.956 -11.932
ATOM     40  HD2 PHE A   2      13.400  -5.689  -7.984
ATOM     41  HE1 PHE A   2      11.105  -4.501 -12.234
ATOM     42  HE2 PHE A   2      10.986  -6.194  -8.280
ATOM     43  HZ  PHE A   2       9.843  -5.621 -10.398
ATOM     44  N   GLY A   3      17.512  -4.012  -7.611
ATOM     45  CA  GLY A   3      18.952  -4.140  -7.347
ATOM     46  C   GLY A   3      19.341  -5.559  -6.933
ATOM     47  O   GLY A   3      18.791  -6.095  -5.970
ATOM     48  H   GLY A   3      16.869  -4.477  -6.977
ATOM     49  HA2 GLY A   3      19.524  -3.864  -8.234
ATOM     50  HA3 GLY A   3      19.234  -3.461  -6.543
ATOM     51  N   LYS A   4      20.281  -6.167  -7.662
ATOM     52  CA  LYS A   4      20.741  -7.554  -7.483
ATOM     53  C   LYS A   4      21.437  -7.738  -6.129
ATOM     54  O   LYS A   4      22.342  -6.974  -5.786
ATOM     55  CB  LYS A   4      21.667  -7.885  -8.665
ATOM     56  CG  LYS A   4      22.096  -9.354  -8.776
ATOM     57  CD  LYS A   4      23.033  -9.492  -9.986
ATOM     58  CE  LYS A   4      23.526 -10.924 -10.195
ATOM     59  NZ  LYS A   4      24.469 -11.000 -11.337
ATOM     60  H   LYS A   4      20.702  -5.636  -8.420
ATOM     61  HA  LYS A   4      19.877  -8.220  -7.523
ATOM     62  HB2 LYS A   4      22.559  -7.261  -8.589
ATOM     63  HB3 LYS A   4      21.148  -7.620  -9.587
ATOM     64  HG2 LYS A   4      21.214  -9.981  -8.915
ATOM     65  HG3 LYS A   4      22.622  -9.659  -7.870
ATOM     66  HD2 LYS A   4      23.895  -8.839  -9.843
ATOM     67  HD3 LYS A   4      22.501  -9.180 -10.883
ATOM     68  HE2 LYS A   4      22.661 -11.565 -10.381
ATOM     69  HE3 LYS A   4      24.015 -11.269  -9.280
ATOM     70  HZ1 LYS A   4      24.799 -11.940 -11.475
ATOM     71  HZ2 LYS A   4      25.274 -10.417 -11.180
ATOM     72  HZ3 LYS A   4      24.030 -10.693 -12.198
ATOM     73  N   LEU A   5      21.022  -8.750  -5.368
ATOM     74  CA  LEU A   5      21.457  -8.993  -3.987
ATOM     75  C   LEU A   5      22.273 -10.288  -3.841
ATOM     76  O   LEU A   5      23.343 -10.273  -3.234
ATOM     77  CB  LEU A   5      20.202  -8.981  -3.091
ATOM     78  CG  LEU A   5      20.482  -9.141  -1.585
ATOM     79  CD1 LEU A   5      21.369  -8.019  -1.040
ATOM     80  CD2 LEU A   5      19.159  -9.130  -0.820
ATOM     81  H   LEU A   5      20.266  -9.324  -5.726
ATOM     82  HA  LEU A   5      22.103  -8.174  -3.671
ATOM     83  HB2 LEU A   5      19.541  -9.791  -3.402
ATOM     84  HB3 LEU A   5      19.673  -8.040  -3.248
ATOM     85  HG  LEU A   5      20.972 -10.098  -1.404
ATOM     86 HD11 LEU A   5      21.417  -8.079   0.047
ATOM     87 HD12 LEU A   5      20.972  -7.049  -1.337
ATOM     88 HD13 LEU A   5      22.380  -8.126  -1.429
ATOM     89 HD21 LEU A   5      19.348  -9.272   0.244
ATOM     90 HD22 LEU A   5      18.527  -9.946  -1.171
ATOM     91 HD23 LEU A   5      18.641  -8.185  -0.971
ATOM     92  N   GLU A   6      21.791 -11.399  -4.401
ATOM     93  CA  GLU A   6      22.440 -12.718  -4.339
ATOM     94  C   GLU A   6      21.984 -13.647  -5.477
ATOM     95  O   GLU A   6      20.925 -13.436  -6.067
ATOM     96  CB  GLU A   6      22.184 -13.375  -2.966
ATOM     97  CG  GLU A   6      20.706 -13.670  -2.656
ATOM     98  CD  GLU A   6      20.547 -14.270  -1.252
ATOM     99  OE1 GLU A   6      20.825 -15.475  -1.072
ATOM    100  OE2 GLU A   6      20.154 -13.539  -0.317
ATOM    101  H   GLU A   6      20.922 -11.338  -4.917
ATOM    102  HA  GLU A   6      23.517 -12.582  -4.447
ATOM    103  HB2 GLU A   6      22.578 -12.724  -2.185
ATOM    104  HB3 GLU A   6      22.742 -14.311  -2.921
ATOM    105  HG2 GLU A   6      20.313 -14.371  -3.395
ATOM    106  HG3 GLU A   6      20.129 -12.745  -2.725
ATOM    107  N   SER A   7      22.758 -14.701  -5.756
ATOM    108  CA  SER A   7      22.426 -15.739  -6.748
ATOM    109  C   SER A   7      22.645 -17.150  -6.194
ATOM    110  O   SER A   7      23.584 -17.382  -5.427
ATOM    111  CB  SER A   7      23.252 -15.567  -8.029
ATOM    112  OG  SER A   7      22.990 -14.329  -8.664
ATOM    113  H   SER A   7      23.606 -14.830  -5.223
ATOM    114  HA  SER A   7      21.376 -15.653  -7.016
ATOM    115  HB2 SER A   7      23.010 -16.375  -8.722
ATOM    116  HB3 SER A   7      24.313 -15.628  -7.781
ATOM    117  HG  SER A   7      23.651 -14.228  -9.364
ATOM    118  N   LYS A   8      21.801 -18.100  -6.610
ATOM    119  CA  LYS A   8      21.828 -19.519  -6.214
ATOM    120  C   LYS A   8      21.660 -20.446  -7.420
ATOM    121  O   LYS A   8      20.962 -20.103  -8.372
ATOM    122  CB  LYS A   8      20.712 -19.799  -5.190
ATOM    123  CG  LYS A   8      20.901 -19.048  -3.864
ATOM    124  CD  LYS A   8      19.864 -19.500  -2.828
ATOM    125  CE  LYS A   8      20.043 -18.699  -1.534
ATOM    126  NZ  LYS A   8      19.083 -19.113  -0.484
ATOM    127  H   LYS A   8      21.046 -17.812  -7.230
ATOM    128  HA  LYS A   8      22.790 -19.753  -5.754
ATOM    129  HB2 LYS A   8      20.696 -20.869  -4.982
ATOM    130  HB3 LYS A   8      19.747 -19.527  -5.623
ATOM    131  HG2 LYS A   8      20.791 -17.976  -4.034
ATOM    132  HG3 LYS A   8      21.901 -19.246  -3.477
ATOM    133  HD2 LYS A   8      20.000 -20.563  -2.622
ATOM    134  HD3 LYS A   8      18.861 -19.338  -3.223
ATOM    135  HE2 LYS A   8      19.911 -17.636  -1.756
ATOM    136  HE3 LYS A   8      21.065 -18.838  -1.173
ATOM    137  HZ1 LYS A   8      19.217 -18.570   0.353
ATOM    138  HZ2 LYS A   8      19.203 -20.080  -0.238
ATOM    139  HZ3 LYS A   8      18.132 -18.980  -0.780
ATOM    140  N   LEU A   9      22.251 -21.640  -7.352
ATOM    141  CA  LEU A   9      21.960 -22.746  -8.275
ATOM    142  C   LEU A   9      20.761 -23.563  -7.774
ATOM    143  O   LEU A   9      20.606 -23.750  -6.565
ATOM    144  CB  LEU A   9      23.202 -23.636  -8.464
ATOM    145  CG  LEU A   9      24.395 -22.944  -9.149
ATOM    146  CD1 LEU A   9      25.575 -23.913  -9.219
ATOM    147  CD2 LEU A   9      24.071 -22.491 -10.574
ATOM    148  H   LEU A   9      22.788 -21.851  -6.525
ATOM    149  HA  LEU A   9      21.685 -22.335  -9.244
ATOM    150  HB2 LEU A   9      22.918 -24.501  -9.066
ATOM    151  HB3 LEU A   9      23.518 -24.002  -7.487
ATOM    152  HG  LEU A   9      24.698 -22.075  -8.563
ATOM    153 HD11 LEU A   9      26.432 -23.416  -9.673
ATOM    154 HD12 LEU A   9      25.307 -24.786  -9.814
ATOM    155 HD13 LEU A   9      25.848 -24.231  -8.213
ATOM    156 HD21 LEU A   9      24.960 -22.063 -11.035
ATOM    157 HD22 LEU A   9      23.295 -21.729 -10.555
ATOM    158 HD23 LEU A   9      23.732 -23.339 -11.168
ATOM    159  N   SER A  10      19.920 -24.056  -8.683
ATOM    160  CA  SER A  10      18.722 -24.832  -8.345
ATOM    161  C   SER A  10      18.302 -25.808  -9.448
ATOM    162  O   SER A  10      18.383 -25.494 -10.634
ATOM    163  CB  SER A  10      17.563 -23.866  -8.063
ATOM    164  OG  SER A  10      16.513 -24.505  -7.368
ATOM    165  H   SER A  10      20.052 -23.787  -9.653
ATOM    166  HA  SER A  10      18.923 -25.406  -7.441
ATOM    167  HB2 SER A  10      17.191 -23.451  -9.002
ATOM    168  HB3 SER A  10      17.926 -23.045  -7.442
ATOM    169  HG  SER A  10      16.085 -25.167  -7.939
ATOM    170  N   VAL A  11      17.754 -26.955  -9.048
ATOM    171  CA  VAL A  11      16.810 -27.745  -9.854
ATOM    172  C   VAL A  11      15.410 -27.134  -9.687
ATOM    173  O   VAL A  11      15.091 -26.590  -8.624
ATOM    174  CB  VAL A  11      16.847 -29.234  -9.438
ATOM    175  CG1 VAL A  11      15.859 -30.104 -10.227
ATOM    176  CG2 VAL A  11      18.243 -29.837  -9.653
ATOM    177  H   VAL A  11      17.750 -27.134  -8.048
ATOM    178  HA  VAL A  11      17.091 -27.681 -10.907
ATOM    179  HB  VAL A  11      16.600 -29.311  -8.379
ATOM    180 HG11 VAL A  11      15.979 -31.151  -9.946
ATOM    181 HG12 VAL A  11      16.043 -30.002 -11.297
ATOM    182 HG13 VAL A  11      14.833 -29.817 -10.003
ATOM    183 HG21 VAL A  11      18.250 -30.881  -9.341
ATOM    184 HG22 VAL A  11      18.984 -29.302  -9.060
ATOM    185 HG23 VAL A  11      18.515 -29.777 -10.707
ATOM    186  N   ILE A  12      14.572 -27.211 -10.724
ATOM    187  CA  ILE A  12      13.171 -26.756 -10.710
ATOM    188  C   ILE A  12      12.269 -27.881 -11.241
ATOM    189  O   ILE A  12      12.586 -28.519 -12.246
ATOM    190  CB  ILE A  12      13.001 -25.433 -11.503
ATOM    191  CG1 ILE A  12      13.901 -24.314 -10.918
ATOM    192  CG2 ILE A  12      11.523 -24.990 -11.508
ATOM    193  CD1 ILE A  12      13.821 -22.970 -11.656
ATOM    194  H   ILE A  12      14.893 -27.675 -11.563
ATOM    195  HA  ILE A  12      12.871 -26.560  -9.680
ATOM    196  HB  ILE A  12      13.305 -25.609 -12.536
ATOM    197 HG12 ILE A  12      14.942 -24.633 -10.962
ATOM    198 HG13 ILE A  12      13.644 -24.152  -9.870
ATOM    199 HG21 ILE A  12      11.399 -24.078 -12.090
ATOM    200 HG22 ILE A  12      11.177 -24.815 -10.488
ATOM    201 HG23 ILE A  12      10.896 -25.745 -11.979
ATOM    202 HD11 ILE A  12      14.624 -22.319 -11.312
ATOM    203 HD12 ILE A  12      12.869 -22.479 -11.453
ATOM    204 HD13 ILE A  12      13.930 -23.128 -12.730
ATOM    205  N   ARG A  13      11.137 -28.115 -10.570
ATOM    206  CA  ARG A  13      10.088 -29.081 -10.936
ATOM    207  C   ARG A  13       8.712 -28.416 -10.998
ATOM    208  O   ARG A  13       8.457 -27.465 -10.262
ATOM    209  CB  ARG A  13      10.067 -30.238  -9.920
ATOM    210  CG  ARG A  13      11.152 -31.288 -10.180
ATOM    211  CD  ARG A  13      11.133 -32.376  -9.099
ATOM    212  NE  ARG A  13      11.802 -33.608  -9.560
ATOM    213  CZ  ARG A  13      12.888 -34.176  -9.064
ATOM    214  NH1 ARG A  13      13.365 -35.275  -9.566
ATOM    215  NH2 ARG A  13      13.536 -33.686  -8.050
ATOM    216  H   ARG A  13      10.963 -27.547  -9.744
ATOM    217  HA  ARG A  13      10.294 -29.476 -11.928
ATOM    218  HB2 ARG A  13       9.101 -30.740  -9.979
ATOM    219  HB3 ARG A  13      10.177 -29.837  -8.911
ATOM    220  HG2 ARG A  13      12.135 -30.816 -10.199
ATOM    221  HG3 ARG A  13      10.956 -31.747 -11.147
ATOM    222  HD2 ARG A  13      10.100 -32.625  -8.860
ATOM    223  HD3 ARG A  13      11.595 -31.983  -8.192
ATOM    224  HE  ARG A  13      11.341 -34.110 -10.309
ATOM    225 HH11 ARG A  13      12.945 -35.713 -10.376
ATOM    226 HH12 ARG A  13      14.190 -35.655  -9.143
ATOM    227 HH21 ARG A  13      13.216 -32.853  -7.605
ATOM    228 HH22 ARG A  13      14.310 -34.223  -7.663
ATOM    229  N   ASN A  14       7.802 -28.947 -11.810
ATOM    230  CA  ASN A  14       6.369 -28.631 -11.719
ATOM    231  C   ASN A  14       5.679 -29.415 -10.574
ATOM    232  O   ASN A  14       6.312 -30.192  -9.853
ATOM    233  CB  ASN A  14       5.712 -28.834 -13.100
ATOM    234  CG  ASN A  14       5.580 -30.277 -13.558
ATOM    235  OD1 ASN A  14       5.840 -31.222 -12.830
ATOM    236  ND2 ASN A  14       5.113 -30.483 -14.765
ATOM    237  H   ASN A  14       8.082 -29.738 -12.381
ATOM    238  HA  ASN A  14       6.264 -27.571 -11.479
ATOM    239  HB2 ASN A  14       6.279 -28.286 -13.847
ATOM    240  HB3 ASN A  14       4.712 -28.401 -13.084
ATOM    241 HD21 ASN A  14       4.990 -31.437 -15.084
ATOM    242 HD22 ASN A  14       4.935 -29.707 -15.376
ATOM    243  N   LEU A  15       4.362 -29.240 -10.413
ATOM    244  CA  LEU A  15       3.551 -29.951  -9.412
ATOM    245  C   LEU A  15       3.514 -31.485  -9.607
ATOM    246  O   LEU A  15       3.299 -32.224  -8.647
ATOM    247  CB  LEU A  15       2.135 -29.343  -9.440
ATOM    248  CG  LEU A  15       1.176 -29.871  -8.354
ATOM    249  CD1 LEU A  15       1.657 -29.564  -6.935
ATOM    250  CD2 LEU A  15      -0.202 -29.240  -8.522
ATOM    251  H   LEU A  15       3.903 -28.535 -10.974
ATOM    252  HA  LEU A  15       3.995 -29.760  -8.435
ATOM    253  HB2 LEU A  15       1.693 -29.545 -10.417
ATOM    254  HB3 LEU A  15       2.219 -28.262  -9.331
ATOM    255  HG  LEU A  15       1.056 -30.947  -8.463
ATOM    256 HD11 LEU A  15       0.921 -29.939  -6.227
ATOM    257 HD12 LEU A  15       1.781 -28.490  -6.807
ATOM    258 HD13 LEU A  15       2.601 -30.070  -6.740
ATOM    259 HD21 LEU A  15      -0.893 -29.658  -7.791
ATOM    260 HD22 LEU A  15      -0.574 -29.457  -9.523
ATOM    261 HD23 LEU A  15      -0.141 -28.161  -8.385
ATOM    262  N   ASN A  16       3.766 -31.979 -10.823
ATOM    263  CA  ASN A  16       3.849 -33.412 -11.141
ATOM    264  C   ASN A  16       5.223 -34.030 -10.781
ATOM    265  O   ASN A  16       5.460 -35.200 -11.079
ATOM    266  CB  ASN A  16       3.529 -33.621 -12.634
ATOM    267  CG  ASN A  16       2.184 -33.104 -13.109
ATOM    268  OD1 ASN A  16       1.215 -32.995 -12.369
ATOM    269  ND2 ASN A  16       2.084 -32.802 -14.381
ATOM    270  H   ASN A  16       4.013 -31.331 -11.558
ATOM    271  HA  ASN A  16       3.098 -33.943 -10.554
ATOM    272  HB2 ASN A  16       3.566 -34.684 -12.866
ATOM    273  HB3 ASN A  16       4.302 -33.135 -13.220
ATOM    274 HD21 ASN A  16       1.209 -32.460 -14.733
ATOM    275 HD22 ASN A  16       2.897 -32.899 -14.983
ATOM    276  N   ASP A  17       6.133 -33.257 -10.176
ATOM    277  CA  ASP A  17       7.549 -33.581  -9.946
ATOM    278  C   ASP A  17       8.374 -33.801 -11.235
ATOM    279  O   ASP A  17       9.468 -34.368 -11.191
ATOM    280  CB  ASP A  17       7.725 -34.706  -8.904
ATOM    281  CG  ASP A  17       7.069 -34.397  -7.556
ATOM    282  OD1 ASP A  17       7.541 -33.477  -6.857
ATOM    283  OD2 ASP A  17       6.124 -35.115  -7.162
ATOM    284  H   ASP A  17       5.865 -32.296  -9.993
ATOM    285  HA  ASP A  17       7.975 -32.687  -9.493
ATOM    286  HB2 ASP A  17       8.792 -34.857  -8.727
ATOM    287  HB3 ASP A  17       7.331 -35.642  -9.305
ATOM    288  N   GLN A  18       7.884 -33.328 -12.385
ATOM    289  CA  GLN A  18       8.625 -33.343 -13.647
ATOM    290  C   GLN A  18       9.628 -32.179 -13.662
ATOM    291  O   GLN A  18       9.265 -31.037 -13.376
ATOM    292  CB  GLN A  18       7.666 -33.264 -14.845
ATOM    293  CG  GLN A  18       6.600 -34.369 -14.885
ATOM    294  CD  GLN A  18       5.539 -34.070 -15.939
ATOM    295  OE1 GLN A  18       4.684 -33.210 -15.766
ATOM    296  NE2 GLN A  18       5.555 -34.750 -17.062
ATOM    297  H   GLN A  18       7.018 -32.799 -12.361
ATOM    298  HA  GLN A  18       9.178 -34.280 -13.718
ATOM    299  HB2 GLN A  18       8.250 -33.325 -15.762
ATOM    300  HB3 GLN A  18       7.173 -32.295 -14.831
ATOM    301  HG2 GLN A  18       6.102 -34.454 -13.922
ATOM    302  HG3 GLN A  18       7.080 -35.323 -15.100
ATOM    303 HE21 GLN A  18       4.842 -34.539 -17.748
ATOM    304 HE22 GLN A  18       6.231 -35.474 -17.221
ATOM    305  N   VAL A  19      10.891 -32.464 -13.980
ATOM    306  CA  VAL A  19      11.998 -31.493 -13.959
ATOM    307  C   VAL A  19      11.951 -30.608 -15.204
ATOM    308  O   VAL A  19      11.860 -31.110 -16.325
ATOM    309  CB  VAL A  19      13.357 -32.209 -13.820
ATOM    310  CG1 VAL A  19      14.558 -31.261 -13.889
ATOM    311  CG2 VAL A  19      13.451 -32.937 -12.473
ATOM    312  H   VAL A  19      11.088 -33.399 -14.319
ATOM    313  HA  VAL A  19      11.880 -30.849 -13.089
ATOM    314  HB  VAL A  19      13.449 -32.938 -14.624
ATOM    315 HG11 VAL A  19      15.481 -31.813 -13.707
ATOM    316 HG12 VAL A  19      14.456 -30.469 -13.146
ATOM    317 HG13 VAL A  19      14.622 -30.815 -14.880
ATOM    318 HG21 VAL A  19      14.383 -33.496 -12.422
ATOM    319 HG22 VAL A  19      12.627 -33.641 -12.359
ATOM    320 HG23 VAL A  19      13.432 -32.218 -11.657
ATOM    321  N   LEU A  20      12.036 -29.293 -14.996
ATOM    322  CA  LEU A  20      12.147 -28.284 -16.048
ATOM    323  C   LEU A  20      13.546 -28.332 -16.692
ATOM    324  O   LEU A  20      14.558 -28.381 -15.993
ATOM    325  CB  LEU A  20      11.846 -26.907 -15.419
ATOM    326  CG  LEU A  20      11.848 -25.718 -16.399
ATOM    327  CD1 LEU A  20      10.692 -25.748 -17.394
ATOM    328  CD2 LEU A  20      11.749 -24.407 -15.618
ATOM    329  H   LEU A  20      12.159 -28.977 -14.039
ATOM    330  HA  LEU A  20      11.398 -28.495 -16.811
ATOM    331  HB2 LEU A  20      12.602 -26.719 -14.655
ATOM    332  HB3 LEU A  20      10.878 -26.946 -14.920
ATOM    333  HG  LEU A  20      12.777 -25.714 -16.963
ATOM    334 HD11 LEU A  20      10.780 -24.902 -18.073
ATOM    335 HD12 LEU A  20       9.742 -25.683 -16.867
ATOM    336 HD13 LEU A  20      10.717 -26.665 -17.976
ATOM    337 HD21 LEU A  20      11.786 -23.564 -16.307
ATOM    338 HD22 LEU A  20      12.587 -24.326 -14.926
ATOM    339 HD23 LEU A  20      10.815 -24.374 -15.057
ATOM    340  N   PHE A  21      13.617 -28.276 -18.020
ATOM    341  CA  PHE A  21      14.865 -28.119 -18.770
ATOM    342  C   PHE A  21      14.638 -27.343 -20.072
ATOM    343  O   PHE A  21      13.559 -27.409 -20.657
ATOM    344  CB  PHE A  21      15.508 -29.493 -19.038
ATOM    345  CG  PHE A  21      14.806 -30.359 -20.070
ATOM    346  CD1 PHE A  21      15.279 -30.399 -21.397
ATOM    347  CD2 PHE A  21      13.681 -31.126 -19.709
ATOM    348  CE1 PHE A  21      14.633 -31.203 -22.354
ATOM    349  CE2 PHE A  21      13.033 -31.925 -20.667
ATOM    350  CZ  PHE A  21      13.511 -31.968 -21.988
ATOM    351  H   PHE A  21      12.752 -28.299 -18.555
ATOM    352  HA  PHE A  21      15.549 -27.535 -18.157
ATOM    353  HB2 PHE A  21      15.565 -30.044 -18.100
ATOM    354  HB3 PHE A  21      16.533 -29.328 -19.370
ATOM    355  HD1 PHE A  21      16.136 -29.807 -21.685
ATOM    356  HD2 PHE A  21      13.305 -31.091 -18.695
ATOM    357  HE1 PHE A  21      14.996 -31.230 -23.372
ATOM    358  HE2 PHE A  21      12.161 -32.499 -20.389
ATOM    359  HZ  PHE A  21      13.010 -32.580 -22.725
ATOM    360  N   ILE A  22      15.648 -26.609 -20.546
ATOM    361  CA  ILE A  22      15.590 -25.921 -21.847
ATOM    362  C   ILE A  22      16.386 -26.745 -22.862
ATOM    363  O   ILE A  22      17.552 -27.066 -22.636
ATOM    364  CB  ILE A  22      16.011 -24.437 -21.747
ATOM    365  CG1 ILE A  22      14.945 -23.547 -21.063
ATOM    366  CG2 ILE A  22      16.224 -23.829 -23.147
ATOM    367  CD1 ILE A  22      14.545 -23.933 -19.632
ATOM    368  H   ILE A  22      16.519 -26.592 -20.029
ATOM    369  HA  ILE A  22      14.561 -25.912 -22.196
ATOM    370  HB  ILE A  22      16.950 -24.367 -21.195
ATOM    371 HG12 ILE A  22      14.045 -23.529 -21.677
ATOM    372 HG13 ILE A  22      15.328 -22.528 -21.030
ATOM    373 HG21 ILE A  22      16.461 -22.767 -23.065
ATOM    374 HG22 ILE A  22      15.321 -23.942 -23.747
ATOM    375 HG23 ILE A  22      17.055 -24.320 -23.654
ATOM    376 HD11 ILE A  22      14.016 -23.105 -19.164
ATOM    377 HD12 ILE A  22      15.433 -24.165 -19.045
ATOM    378 HD13 ILE A  22      13.872 -24.788 -19.643
ATOM    379  N   ASP A  23      15.743 -27.126 -23.964
ATOM    380  CA  ASP A  23      16.278 -28.086 -24.934
ATOM    381  C   ASP A  23      17.232 -27.463 -25.980
ATOM    382  O   ASP A  23      17.432 -26.249 -26.041
ATOM    383  CB  ASP A  23      15.102 -28.866 -25.558
ATOM    384  CG  ASP A  23      14.605 -28.291 -26.890
ATOM    385  OD1 ASP A  23      14.139 -27.136 -26.934
ATOM    386  OD2 ASP A  23      14.762 -28.989 -27.914
ATOM    387  H   ASP A  23      14.787 -26.809 -24.094
ATOM    388  HA  ASP A  23      16.867 -28.815 -24.376
ATOM    389  HB2 ASP A  23      14.273 -28.919 -24.850
ATOM    390  HB3 ASP A  23      15.440 -29.890 -25.728
ATOM    391  N   GLN A  24      17.799 -28.305 -26.852
ATOM    392  CA  GLN A  24      18.648 -27.889 -27.979
ATOM    393  C   GLN A  24      17.924 -26.962 -28.985
ATOM    394  O   GLN A  24      18.559 -26.108 -29.606
ATOM    395  CB  GLN A  24      19.170 -29.171 -28.652
ATOM    396  CG  GLN A  24      20.173 -28.950 -29.795
ATOM    397  CD  GLN A  24      21.412 -28.171 -29.364
ATOM    398  OE1 GLN A  24      22.331 -28.703 -28.753
ATOM    399  NE2 GLN A  24      21.461 -26.888 -29.629
ATOM    400  H   GLN A  24      17.608 -29.292 -26.757
ATOM    401  HA  GLN A  24      19.494 -27.332 -27.574
ATOM    402  HB2 GLN A  24      18.322 -29.732 -29.048
ATOM    403  HB3 GLN A  24      19.654 -29.791 -27.896
ATOM    404  HG2 GLN A  24      19.681 -28.428 -30.616
ATOM    405  HG3 GLN A  24      20.493 -29.921 -30.171
ATOM    406 HE21 GLN A  24      22.314 -26.367 -29.437
ATOM    407 HE22 GLN A  24      20.663 -26.429 -30.046
ATOM    408  N   GLY A  25      16.600 -27.085 -29.120
ATOM    409  CA  GLY A  25      15.719 -26.161 -29.845
ATOM    410  C   GLY A  25      15.348 -24.876 -29.084
ATOM    411  O   GLY A  25      14.499 -24.122 -29.562
ATOM    412  H   GLY A  25      16.139 -27.838 -28.617
ATOM    413  HA2 GLY A  25      16.196 -25.873 -30.782
ATOM    414  HA3 GLY A  25      14.793 -26.686 -30.081
ATOM    415  N   ASN A  26      15.970 -24.606 -27.929
ATOM    416  CA  ASN A  26      15.760 -23.434 -27.071
ATOM    417  C   ASN A  26      14.316 -23.272 -26.531
ATOM    418  O   ASN A  26      13.863 -22.150 -26.291
ATOM    419  CB  ASN A  26      16.353 -22.185 -27.763
ATOM    420  CG  ASN A  26      16.503 -20.979 -26.846
ATOM    421  OD1 ASN A  26      16.911 -21.084 -25.699
ATOM    422  ND2 ASN A  26      16.217 -19.799 -27.343
ATOM    423  H   ASN A  26      16.613 -25.305 -27.575
ATOM    424  HA  ASN A  26      16.367 -23.614 -26.182
ATOM    425  HB2 ASN A  26      15.716 -21.913 -28.604
ATOM    426  HB3 ASN A  26      17.343 -22.421 -28.153
ATOM    427 HD21 ASN A  26      16.266 -18.986 -26.740
ATOM    428 HD22 ASN A  26      15.886 -19.713 -28.288
ATOM    429  N   ARG A  27      13.575 -24.373 -26.324
ATOM    430  CA  ARG A  27      12.251 -24.369 -25.671
ATOM    431  C   ARG A  27      12.310 -24.955 -24.250
ATOM    432  O   ARG A  27      12.969 -25.975 -24.049
ATOM    433  CB  ARG A  27      11.209 -25.123 -26.512
ATOM    434  CG  ARG A  27      10.975 -24.474 -27.885
ATOM    435  CD  ARG A  27       9.746 -25.061 -28.591
ATOM    436  NE  ARG A  27       8.487 -24.658 -27.933
ATOM    437  CZ  ARG A  27       7.261 -24.920 -28.347
ATOM    438  NH1 ARG A  27       6.237 -24.470 -27.687
ATOM    439  NH2 ARG A  27       7.019 -25.643 -29.403
ATOM    440  H   ARG A  27      13.973 -25.283 -26.562
ATOM    441  HA  ARG A  27      11.913 -23.337 -25.603
ATOM    442  HB2 ARG A  27      10.271 -25.130 -25.956
ATOM    443  HB3 ARG A  27      11.525 -26.159 -26.650
ATOM    444  HG2 ARG A  27      11.852 -24.643 -28.512
ATOM    445  HG3 ARG A  27      10.836 -23.398 -27.768
ATOM    446  HD2 ARG A  27       9.827 -26.150 -28.606
ATOM    447  HD3 ARG A  27       9.741 -24.701 -29.622
ATOM    448  HE  ARG A  27       8.556 -24.087 -27.109
ATOM    449 HH11 ARG A  27       6.372 -23.889 -26.882
ATOM    450 HH12 ARG A  27       5.310 -24.639 -28.025
ATOM    451 HH21 ARG A  27       7.793 -25.933 -29.971
ATOM    452 HH22 ARG A  27       6.092 -25.664 -29.783
ATOM    453  N   PRO A  28      11.602 -24.363 -23.270
ATOM    454  CA  PRO A  28      11.431 -24.941 -21.939
ATOM    455  C   PRO A  28      10.406 -26.090 -21.943
ATOM    456  O   PRO A  28       9.232 -25.904 -22.276
ATOM    457  CB  PRO A  28      11.008 -23.774 -21.049
ATOM    458  CG  PRO A  28      10.264 -22.847 -22.010
ATOM    459  CD  PRO A  28      10.993 -23.042 -23.332
ATOM    460  HA  PRO A  28      12.385 -25.322 -21.575
ATOM    461  HB2 PRO A  28      11.892 -23.265 -20.669
ATOM    462  HB3 PRO A  28      10.384 -24.100 -20.220
ATOM    463  HG2 PRO A  28      10.306 -21.812 -21.677
ATOM    464  HG3 PRO A  28       9.231 -23.171 -22.134
ATOM    465  HD2 PRO A  28      11.775 -22.288 -23.434
ATOM    466  HD3 PRO A  28      10.285 -22.968 -24.158
ATOM    467  N   LEU A  29      10.860 -27.276 -21.546
ATOM    468  CA  LEU A  29      10.120 -28.538 -21.499
ATOM    469  C   LEU A  29      10.187 -29.155 -20.089
ATOM    470  O   LEU A  29      11.079 -28.831 -19.306
ATOM    471  CB  LEU A  29      10.715 -29.517 -22.535
ATOM    472  CG  LEU A  29      10.782 -29.037 -23.998
ATOM    473  CD1 LEU A  29      11.414 -30.130 -24.863
ATOM    474  CD2 LEU A  29       9.408 -28.725 -24.589
ATOM    475  H   LEU A  29      11.828 -27.326 -21.240
ATOM    476  HA  LEU A  29       9.074 -28.361 -21.743
ATOM    477  HB2 LEU A  29      10.138 -30.442 -22.502
ATOM    478  HB3 LEU A  29      11.732 -29.752 -22.217
ATOM    479  HG  LEU A  29      11.404 -28.147 -24.065
ATOM    480 HD11 LEU A  29      11.528 -29.769 -25.885
ATOM    481 HD12 LEU A  29      10.786 -31.021 -24.861
ATOM    482 HD13 LEU A  29      12.397 -30.385 -24.469
ATOM    483 HD21 LEU A  29       9.513 -28.433 -25.634
ATOM    484 HD22 LEU A  29       8.955 -27.900 -24.043
ATOM    485 HD23 LEU A  29       8.769 -29.605 -24.518
ATOM    486  N   PHE A  30       9.285 -30.088 -19.780
ATOM    487  CA  PHE A  30       9.347 -30.923 -18.574
ATOM    488  C   PHE A  30       9.487 -32.414 -18.922
ATOM    489  O   PHE A  30       8.973 -32.880 -19.940
ATOM    490  CB  PHE A  30       8.124 -30.700 -17.672
ATOM    491  CG  PHE A  30       7.842 -29.280 -17.226
ATOM    492  CD1 PHE A  30       6.918 -28.491 -17.936
ATOM    493  CD2 PHE A  30       8.430 -28.779 -16.050
ATOM    494  CE1 PHE A  30       6.579 -27.212 -17.466
ATOM    495  CE2 PHE A  30       8.089 -27.498 -15.582
ATOM    496  CZ  PHE A  30       7.157 -26.718 -16.286
ATOM    497  H   PHE A  30       8.579 -30.311 -20.474
ATOM    498  HA  PHE A  30      10.224 -30.641 -17.997
ATOM    499  HB2 PHE A  30       8.265 -31.297 -16.775
ATOM    500  HB3 PHE A  30       7.240 -31.088 -18.169
ATOM    501  HD1 PHE A  30       6.454 -28.874 -18.832
ATOM    502  HD2 PHE A  30       9.129 -29.386 -15.493
ATOM    503  HE1 PHE A  30       5.862 -26.609 -18.000
ATOM    504  HE2 PHE A  30       8.530 -27.119 -14.671
ATOM    505  HZ  PHE A  30       6.877 -25.741 -15.922
ATOM    506  N   GLU A  31      10.134 -33.188 -18.048
ATOM    507  CA  GLU A  31      10.171 -34.657 -18.107
ATOM    508  C   GLU A  31      10.164 -35.268 -16.694
ATOM    509  O   GLU A  31      10.678 -34.673 -15.749
ATOM    510  CB  GLU A  31      11.390 -35.113 -18.932
ATOM    511  CG  GLU A  31      11.453 -36.636 -19.124
ATOM    512  CD  GLU A  31      12.502 -37.048 -20.167
ATOM    513  OE1 GLU A  31      13.629 -37.422 -19.781
ATOM    514  OE2 GLU A  31      12.186 -37.045 -21.376
ATOM    515  H   GLU A  31      10.578 -32.745 -17.250
ATOM    516  HA  GLU A  31       9.273 -35.008 -18.616
ATOM    517  HB2 GLU A  31      12.306 -34.777 -18.447
ATOM    518  HB3 GLU A  31      11.331 -34.649 -19.916
ATOM    519  HG2 GLU A  31      10.470 -36.993 -19.441
ATOM    520  HG3 GLU A  31      11.688 -37.109 -18.168
ATOM    521  N   ASP A  32       9.591 -36.467 -16.542
ATOM    522  CA  ASP A  32       9.505 -37.229 -15.283
ATOM    523  C   ASP A  32      10.867 -37.823 -14.842
ATOM    524  O   ASP A  32      11.044 -39.036 -14.718
ATOM    525  CB  ASP A  32       8.390 -38.281 -15.431
ATOM    526  CG  ASP A  32       8.090 -39.052 -14.138
ATOM    527  OD1 ASP A  32       8.102 -38.445 -13.047
ATOM    528  OD2 ASP A  32       7.785 -40.261 -14.220
ATOM    529  H   ASP A  32       9.198 -36.907 -17.361
ATOM    530  HA  ASP A  32       9.198 -36.539 -14.495
ATOM    531  HB2 ASP A  32       8.671 -38.984 -16.219
ATOM    532  HB3 ASP A  32       7.474 -37.778 -15.747
ATOM    533  N   MET A  33      11.854 -36.949 -14.649
ATOM    534  CA  MET A  33      13.220 -37.263 -14.231
ATOM    535  C   MET A  33      13.298 -37.647 -12.745
ATOM    536  O   MET A  33      12.738 -36.963 -11.882
ATOM    537  CB  MET A  33      14.115 -36.038 -14.486
ATOM    538  CG  MET A  33      14.294 -35.691 -15.966
ATOM    539  SD  MET A  33      15.517 -34.379 -16.234
ATOM    540  CE  MET A  33      15.247 -34.033 -17.992
ATOM    541  H   MET A  33      11.630 -35.973 -14.810
ATOM    542  HA  MET A  33      13.593 -38.098 -14.825
ATOM    543  HB2 MET A  33      15.096 -36.205 -14.047
ATOM    544  HB3 MET A  33      13.678 -35.182 -13.980
ATOM    545  HG2 MET A  33      13.335 -35.365 -16.369
ATOM    546  HG3 MET A  33      14.614 -36.581 -16.509
ATOM    547  HE1 MET A  33      15.966 -33.288 -18.332
ATOM    548  HE2 MET A  33      14.241 -33.642 -18.137
ATOM    549  HE3 MET A  33      15.372 -34.947 -18.573
ATOM    550  N   THR A  34      14.066 -38.694 -12.432
ATOM    551  CA  THR A  34      14.548 -38.954 -11.063
ATOM    552  C   THR A  34      15.597 -37.919 -10.636
ATOM    553  O   THR A  34      16.109 -37.151 -11.452
ATOM    554  CB  THR A  34      15.154 -40.361 -10.920
ATOM    555  OG1 THR A  34      16.326 -40.481 -11.694
ATOM    556  CG2 THR A  34      14.190 -41.481 -11.307
ATOM    557  H   THR A  34      14.490 -39.230 -13.181
ATOM    558  HA  THR A  34      13.708 -38.881 -10.372
ATOM    559  HB  THR A  34      15.428 -40.510  -9.875
ATOM    560  HG1 THR A  34      16.036 -40.628 -12.624
ATOM    561 HG21 THR A  34      14.664 -42.445 -11.122
ATOM    562 HG22 THR A  34      13.921 -41.411 -12.360
ATOM    563 HG23 THR A  34      13.287 -41.409 -10.700
ATOM    564  N   ASP A  35      15.990 -37.936  -9.361
ATOM    565  CA  ASP A  35      17.111 -37.126  -8.857
ATOM    566  C   ASP A  35      18.483 -37.536  -9.442
ATOM    567  O   ASP A  35      19.460 -36.809  -9.263
ATOM    568  CB  ASP A  35      17.136 -37.177  -7.320
ATOM    569  CG  ASP A  35      15.888 -36.561  -6.680
ATOM    570  OD1 ASP A  35      15.464 -35.467  -7.110
ATOM    571  OD2 ASP A  35      15.342 -37.171  -5.736
ATOM    572  H   ASP A  35      15.544 -38.580  -8.723
ATOM    573  HA  ASP A  35      16.948 -36.089  -9.157
ATOM    574  HB2 ASP A  35      18.006 -36.624  -6.962
ATOM    575  HB3 ASP A  35      17.245 -38.216  -7.002
ATOM    576  N   SER A  36      18.568 -38.666 -10.160
ATOM    577  CA  SER A  36      19.731 -39.034 -10.985
ATOM    578  C   SER A  36      19.607 -38.501 -12.418
ATOM    579  O   SER A  36      20.548 -37.897 -12.932
ATOM    580  CB  SER A  36      19.919 -40.555 -11.006
ATOM    581  OG  SER A  36      20.206 -41.036  -9.706
ATOM    582  H   SER A  36      17.725 -39.214 -10.271
ATOM    583  HA  SER A  36      20.634 -38.600 -10.555
ATOM    584  HB2 SER A  36      20.750 -40.804 -11.669
ATOM    585  HB3 SER A  36      19.014 -41.033 -11.384
ATOM    586  HG  SER A  36      19.485 -40.751  -9.125
ATOM    587  N   ASP A  37      18.437 -38.647 -13.051
ATOM    588  CA  ASP A  37      18.189 -38.134 -14.410
ATOM    589  C   ASP A  37      18.315 -36.602 -14.480
ATOM    590  O   ASP A  37      18.827 -36.069 -15.465
ATOM    591  CB  ASP A  37      16.792 -38.540 -14.897
ATOM    592  CG  ASP A  37      16.580 -40.046 -15.024
ATOM    593  OD1 ASP A  37      17.210 -40.683 -15.894
ATOM    594  OD2 ASP A  37      15.741 -40.576 -14.264
ATOM    595  H   ASP A  37      17.683 -39.119 -12.566
ATOM    596  HA  ASP A  37      18.925 -38.563 -15.090
ATOM    597  HB2 ASP A  37      16.609 -38.079 -15.869
ATOM    598  HB3 ASP A  37      16.062 -38.144 -14.197
ATOM    599  N   ALA A  38      17.929 -35.897 -13.410
ATOM    600  CA  ALA A  38      18.091 -34.451 -13.267
ATOM    601  C   ALA A  38      19.562 -33.990 -13.343
ATOM    602  O   ALA A  38      19.826 -32.839 -13.694
ATOM    603  CB  ALA A  38      17.463 -34.041 -11.929
ATOM    604  H   ALA A  38      17.467 -36.395 -12.655
ATOM    605  HA  ALA A  38      17.546 -33.959 -14.073
ATOM    606  HB1 ALA A  38      17.483 -32.955 -11.831
ATOM    607  HB2 ALA A  38      18.020 -34.485 -11.103
ATOM    608  HB3 ALA A  38      16.429 -34.382 -11.883
ATOM    609  N   ARG A  39      20.522 -34.878 -13.043
ATOM    610  CA  ARG A  39      21.973 -34.623 -13.118
ATOM    611  C   ARG A  39      22.601 -35.173 -14.400
ATOM    612  O   ARG A  39      23.566 -34.600 -14.895
ATOM    613  CB  ARG A  39      22.676 -35.187 -11.870
ATOM    614  CG  ARG A  39      22.051 -34.770 -10.528
ATOM    615  CD  ARG A  39      21.946 -33.254 -10.322
ATOM    616  NE  ARG A  39      21.383 -32.957  -8.993
ATOM    617  CZ  ARG A  39      21.392 -31.797  -8.363
ATOM    618  NH1 ARG A  39      20.931 -31.717  -7.153
ATOM    619  NH2 ARG A  39      21.861 -30.711  -8.899
ATOM    620  H   ARG A  39      20.223 -35.811 -12.781
ATOM    621  HA  ARG A  39      22.145 -33.546 -13.143
ATOM    622  HB2 ARG A  39      23.718 -34.864 -11.883
ATOM    623  HB3 ARG A  39      22.666 -36.277 -11.921
ATOM    624  HG2 ARG A  39      22.657 -35.192  -9.725
ATOM    625  HG3 ARG A  39      21.054 -35.199 -10.454
ATOM    626  HD2 ARG A  39      21.300 -32.823 -11.089
ATOM    627  HD3 ARG A  39      22.942 -32.816 -10.409
ATOM    628  HE  ARG A  39      20.976 -33.725  -8.487
ATOM    629 HH11 ARG A  39      20.581 -32.529  -6.686
ATOM    630 HH12 ARG A  39      21.052 -30.845  -6.637
ATOM    631 HH21 ARG A  39      22.210 -30.725  -9.834
ATOM    632 HH22 ARG A  39      21.799 -29.840  -8.371
ATOM    633  N   ASP A  40      22.033 -36.227 -14.985
ATOM    634  CA  ASP A  40      22.425 -36.721 -16.315
ATOM    635  C   ASP A  40      22.023 -35.751 -17.444
ATOM    636  O   ASP A  40      22.705 -35.685 -18.468
ATOM    637  CB  ASP A  40      21.822 -38.115 -16.561
ATOM    638  CG  ASP A  40      22.492 -39.231 -15.747
ATOM    639  OD1 ASP A  40      23.738 -39.250 -15.646
ATOM    640  OD2 ASP A  40      21.780 -40.142 -15.274
ATOM    641  H   ASP A  40      21.273 -36.686 -14.498
ATOM    642  HA  ASP A  40      23.513 -36.808 -16.352
ATOM    643  HB2 ASP A  40      21.941 -38.362 -17.617
ATOM    644  HB3 ASP A  40      20.752 -38.084 -16.351
ATOM    645  N   ASN A  41      20.961 -34.963 -17.246
ATOM    646  CA  ASN A  41      20.503 -33.916 -18.170
ATOM    647  C   ASN A  41      21.055 -32.509 -17.837
ATOM    648  O   ASN A  41      20.718 -31.534 -18.514
ATOM    649  CB  ASN A  41      18.967 -33.968 -18.263
ATOM    650  CG  ASN A  41      18.473 -35.215 -18.975
ATOM    651  OD1 ASN A  41      18.332 -35.244 -20.189
ATOM    652  ND2 ASN A  41      18.219 -36.280 -18.255
ATOM    653  H   ASN A  41      20.404 -35.132 -16.415
ATOM    654  HA  ASN A  41      20.889 -34.142 -19.166
ATOM    655  HB2 ASN A  41      18.608 -33.107 -18.826
ATOM    656  HB3 ASN A  41      18.535 -33.927 -17.265
ATOM    657 HD21 ASN A  41      17.893 -37.111 -18.715
ATOM    658 HD22 ASN A  41      18.359 -36.245 -17.251
ATOM    659  N   ALA A  42      21.934 -32.384 -16.837
ATOM    660  CA  ALA A  42      22.636 -31.137 -16.532
ATOM    661  C   ALA A  42      23.619 -30.740 -17.664
ATOM    662  O   ALA A  42      24.169 -31.620 -18.335
ATOM    663  CB  ALA A  42      23.337 -31.285 -15.175
ATOM    664  H   ALA A  42      22.203 -33.212 -16.327
ATOM    665  HA  ALA A  42      21.886 -30.353 -16.435
ATOM    666  HB1 ALA A  42      23.821 -30.352 -14.892
ATOM    667  HB2 ALA A  42      24.097 -32.064 -15.232
ATOM    668  HB3 ALA A  42      22.604 -31.544 -14.409
ATOM    669  N   PRO A  43      23.874 -29.434 -17.890
ATOM    670  CA  PRO A  43      23.401 -28.286 -17.110
ATOM    671  C   PRO A  43      22.045 -27.712 -17.567
ATOM    672  O   PRO A  43      21.582 -26.734 -16.986
ATOM    673  CB  PRO A  43      24.531 -27.264 -17.246
ATOM    674  CG  PRO A  43      24.978 -27.466 -18.693
ATOM    675  CD  PRO A  43      24.864 -28.981 -18.863
ATOM    676  HA  PRO A  43      23.309 -28.546 -16.057
ATOM    677  HB2 PRO A  43      25.347 -27.528 -16.571
ATOM    678  HB3 PRO A  43      24.198 -26.247 -17.046
ATOM    679  HG2 PRO A  43      25.997 -27.114 -18.855
ATOM    680  HG3 PRO A  43      24.284 -26.967 -19.372
ATOM    681  HD2 PRO A  43      25.827 -29.445 -18.642
ATOM    682  HD3 PRO A  43      24.557 -29.228 -19.880
ATOM    683  N   ARG A  44      21.379 -28.302 -18.571
ATOM    684  CA  ARG A  44      20.079 -27.824 -19.097
ATOM    685  C   ARG A  44      18.926 -27.896 -18.083
ATOM    686  O   ARG A  44      17.934 -27.194 -18.249
ATOM    687  CB  ARG A  44      19.739 -28.585 -20.393
ATOM    688  CG  ARG A  44      20.564 -28.054 -21.575
ATOM    689  CD  ARG A  44      20.315 -28.847 -22.863
ATOM    690  NE  ARG A  44      20.895 -28.138 -24.015
ATOM    691  CZ  ARG A  44      21.288 -28.626 -25.174
ATOM    692  NH1 ARG A  44      21.791 -27.814 -26.050
ATOM    693  NH2 ARG A  44      21.199 -29.885 -25.487
ATOM    694  H   ARG A  44      21.792 -29.117 -19.004
ATOM    695  HA  ARG A  44      20.173 -26.763 -19.340
ATOM    696  HB2 ARG A  44      18.683 -28.447 -20.625
ATOM    697  HB3 ARG A  44      19.920 -29.652 -20.258
ATOM    698  HG2 ARG A  44      21.628 -28.099 -21.337
ATOM    699  HG3 ARG A  44      20.289 -27.012 -21.742
ATOM    700  HD2 ARG A  44      19.241 -28.959 -23.019
ATOM    701  HD3 ARG A  44      20.761 -29.838 -22.760
ATOM    702  HE  ARG A  44      21.013 -27.137 -23.928
ATOM    703 HH11 ARG A  44      21.859 -26.836 -25.807
ATOM    704 HH12 ARG A  44      22.125 -28.157 -26.939
ATOM    705 HH21 ARG A  44      20.827 -30.535 -24.823
ATOM    706 HH22 ARG A  44      21.556 -30.201 -26.367
ATOM    707  N   THR A  45      19.074 -28.707 -17.038
ATOM    708  CA  THR A  45      18.184 -28.829 -15.865
ATOM    709  C   THR A  45      18.516 -27.869 -14.712
ATOM    710  O   THR A  45      17.774 -27.828 -13.730
ATOM    711  CB  THR A  45      18.283 -30.257 -15.304
ATOM    712  OG1 THR A  45      19.646 -30.591 -15.157
ATOM    713  CG2 THR A  45      17.653 -31.296 -16.222
ATOM    714  H   THR A  45      19.883 -29.310 -17.032
ATOM    715  HA  THR A  45      17.153 -28.639 -16.163
ATOM    716  HB  THR A  45      17.790 -30.314 -14.333
ATOM    717  HG1 THR A  45      19.691 -31.416 -14.635
ATOM    718 HG21 THR A  45      17.775 -32.284 -15.782
ATOM    719 HG22 THR A  45      18.123 -31.272 -17.205
ATOM    720 HG23 THR A  45      16.589 -31.092 -16.323
ATOM    721  N   ILE A  46      19.636 -27.138 -14.782
ATOM    722  CA  ILE A  46      20.213 -26.387 -13.656
ATOM    723  C   ILE A  46      20.080 -24.879 -13.891
ATOM    724  O   ILE A  46      20.595 -24.334 -14.869
ATOM    725  CB  ILE A  46      21.682 -26.805 -13.406
ATOM    726  CG1 ILE A  46      21.894 -28.336 -13.314
ATOM    727  CG2 ILE A  46      22.228 -26.119 -12.139
ATOM    728  CD1 ILE A  46      21.085 -29.062 -12.230
ATOM    729  H   ILE A  46      20.173 -27.158 -15.642
ATOM    730  HA  ILE A  46      19.655 -26.629 -12.751
ATOM    731  HB  ILE A  46      22.281 -26.455 -14.249
ATOM    732 HG12 ILE A  46      22.953 -28.530 -13.135
ATOM    733 HG13 ILE A  46      21.651 -28.785 -14.276
ATOM    734 HG21 ILE A  46      23.245 -26.458 -11.940
ATOM    735 HG22 ILE A  46      21.600 -26.349 -11.277
ATOM    736 HG23 ILE A  46      22.254 -25.038 -12.277
ATOM    737 HD11 ILE A  46      21.315 -30.127 -12.264
ATOM    738 HD12 ILE A  46      20.018 -28.933 -12.405
ATOM    739 HD13 ILE A  46      21.340 -28.680 -11.242
ATOM    740  N   PHE A  47      19.419 -24.196 -12.959
ATOM    741  CA  PHE A  47      19.039 -22.791 -13.067
ATOM    742  C   PHE A  47      19.831 -21.909 -12.104
ATOM    743  O   PHE A  47      19.927 -22.202 -10.912
ATOM    744  CB  PHE A  47      17.528 -22.653 -12.834
ATOM    745  CG  PHE A  47      16.706 -23.362 -13.891
ATOM    746  CD1 PHE A  47      16.373 -24.720 -13.738
ATOM    747  CD2 PHE A  47      16.335 -22.679 -15.063
ATOM    748  CE1 PHE A  47      15.708 -25.401 -14.770
ATOM    749  CE2 PHE A  47      15.659 -23.358 -16.091
ATOM    750  CZ  PHE A  47      15.369 -24.726 -15.954
ATOM    751  H   PHE A  47      19.049 -24.710 -12.166
ATOM    752  HA  PHE A  47      19.240 -22.447 -14.082
ATOM    753  HB2 PHE A  47      17.269 -21.594 -12.840
ATOM    754  HB3 PHE A  47      17.273 -23.049 -11.850
ATOM    755  HD1 PHE A  47      16.662 -25.254 -12.843
ATOM    756  HD2 PHE A  47      16.598 -21.640 -15.190
ATOM    757  HE1 PHE A  47      15.481 -26.452 -14.659
ATOM    758  HE2 PHE A  47      15.390 -22.834 -16.997
ATOM    759  HZ  PHE A  47      14.894 -25.261 -16.762
ATOM    760  N   ILE A  48      20.345 -20.791 -12.614
ATOM    761  CA  ILE A  48      20.824 -19.656 -11.825
ATOM    762  C   ILE A  48      19.596 -18.806 -11.480
ATOM    763  O   ILE A  48      19.055 -18.112 -12.343
ATOM    764  CB  ILE A  48      21.890 -18.845 -12.603
ATOM    765  CG1 ILE A  48      23.092 -19.725 -13.022
ATOM    766  CG2 ILE A  48      22.373 -17.655 -11.747
ATOM    767  CD1 ILE A  48      24.049 -19.041 -14.005
ATOM    768  H   ILE A  48      20.193 -20.627 -13.604
ATOM    769  HA  ILE A  48      21.278 -20.020 -10.903
ATOM    770  HB  ILE A  48      21.427 -18.452 -13.510
ATOM    771 HG12 ILE A  48      22.734 -20.630 -13.511
ATOM    772 HG13 ILE A  48      23.652 -20.019 -12.135
ATOM    773 HG21 ILE A  48      23.080 -17.045 -12.306
ATOM    774 HG22 ILE A  48      22.855 -18.020 -10.838
ATOM    775 HG23 ILE A  48      21.537 -17.012 -11.473
ATOM    776 HD11 ILE A  48      24.790 -19.764 -14.348
ATOM    777 HD12 ILE A  48      24.570 -18.213 -13.524
ATOM    778 HD13 ILE A  48      23.491 -18.672 -14.865
ATOM    779  N   ILE A  49      19.154 -18.860 -10.226
ATOM    780  CA  ILE A  49      18.109 -17.987  -9.680
ATOM    781  C   ILE A  49      18.814 -16.812  -9.000
ATOM    782  O   ILE A  49      19.533 -17.004  -8.018
ATOM    783  CB  ILE A  49      17.171 -18.760  -8.721
ATOM    784  CG1 ILE A  49      16.534 -19.982  -9.429
ATOM    785  CG2 ILE A  49      16.085 -17.807  -8.179
ATOM    786  CD1 ILE A  49      15.623 -20.831  -8.531
ATOM    787  H   ILE A  49      19.666 -19.445  -9.571
ATOM    788  HA  ILE A  49      17.497 -17.596 -10.495
ATOM    789  HB  ILE A  49      17.761 -19.123  -7.877
ATOM    790 HG12 ILE A  49      17.325 -20.640  -9.790
ATOM    791 HG13 ILE A  49      15.959 -19.644 -10.291
ATOM    792 HG21 ILE A  49      15.461 -18.318  -7.446
ATOM    793 HG22 ILE A  49      15.456 -17.450  -8.995
ATOM    794 HG23 ILE A  49      16.536 -16.952  -7.677
ATOM    795 HD11 ILE A  49      15.350 -21.746  -9.055
ATOM    796 HD12 ILE A  49      14.709 -20.288  -8.291
ATOM    797 HD13 ILE A  49      16.146 -21.094  -7.611
ATOM    798  N   SER A  50      18.627 -15.602  -9.521
ATOM    799  CA  SER A  50      19.202 -14.369  -8.974
ATOM    800  C   SER A  50      18.109 -13.501  -8.355
ATOM    801  O   SER A  50      17.021 -13.385  -8.913
ATOM    802  CB  SER A  50      19.974 -13.626 -10.059
ATOM    803  OG  SER A  50      20.873 -12.718  -9.464
ATOM    804  H   SER A  50      17.981 -15.507 -10.301
ATOM    805  HA  SER A  50      19.912 -14.622  -8.189
ATOM    806  HB2 SER A  50      19.276 -13.097 -10.707
ATOM    807  HB3 SER A  50      20.544 -14.341 -10.654
ATOM    808  HG  SER A  50      21.564 -13.241  -9.012
ATOM    809  N   MET A  51      18.377 -12.932  -7.182
ATOM    810  CA  MET A  51      17.384 -12.351  -6.274
ATOM    811  C   MET A  51      17.641 -10.856  -6.056
ATOM    812  O   MET A  51      18.793 -10.430  -5.941
ATOM    813  CB  MET A  51      17.398 -13.119  -4.942
ATOM    814  CG  MET A  51      17.164 -14.624  -5.129
ATOM    815  SD  MET A  51      17.160 -15.589  -3.596
ATOM    816  CE  MET A  51      16.880 -17.231  -4.312
ATOM    817  H   MET A  51      19.325 -13.019  -6.828
ATOM    818  HA  MET A  51      16.390 -12.456  -6.709
ATOM    819  HB2 MET A  51      16.618 -12.718  -4.293
ATOM    820  HB3 MET A  51      18.362 -12.970  -4.454
ATOM    821  HG2 MET A  51      17.947 -15.031  -5.770
ATOM    822  HG3 MET A  51      16.207 -14.771  -5.627
ATOM    823  HE1 MET A  51      16.819 -17.972  -3.516
ATOM    824  HE2 MET A  51      17.702 -17.486  -4.982
ATOM    825  HE3 MET A  51      15.944 -17.233  -4.874
ATOM    826  N   TYR A  52      16.570 -10.063  -5.985
ATOM    827  CA  TYR A  52      16.622  -8.602  -6.080
ATOM    828  C   TYR A  52      15.880  -7.899  -4.933
ATOM    829  O   TYR A  52      14.802  -8.324  -4.508
ATOM    830  CB  TYR A  52      16.045  -8.150  -7.436
ATOM    831  CG  TYR A  52      16.863  -8.547  -8.653
ATOM    832  CD1 TYR A  52      16.854  -9.877  -9.115
ATOM    833  CD2 TYR A  52      17.637  -7.586  -9.330
ATOM    834  CE1 TYR A  52      17.658 -10.253 -10.206
ATOM    835  CE2 TYR A  52      18.418  -7.961 -10.439
ATOM    836  CZ  TYR A  52      18.441  -9.298 -10.865
ATOM    837  OH  TYR A  52      19.218  -9.666 -11.916
ATOM    838  H   TYR A  52      15.654 -10.490  -6.084
ATOM    839  HA  TYR A  52      17.661  -8.280  -6.042
ATOM    840  HB2 TYR A  52      15.955  -7.064  -7.426
ATOM    841  HB3 TYR A  52      15.038  -8.552  -7.548
ATOM    842  HD1 TYR A  52      16.247 -10.618  -8.618
ATOM    843  HD2 TYR A  52      17.637  -6.559  -9.000
ATOM    844  HE1 TYR A  52      17.683 -11.280 -10.531
ATOM    845  HE2 TYR A  52      19.010  -7.220 -10.954
ATOM    846  HH  TYR A  52      19.845  -8.951 -12.124
ATOM    847  N   LYS A  53      16.425  -6.760  -4.491
ATOM    848  CA  LYS A  53      15.682  -5.716  -3.765
ATOM    849  C   LYS A  53      14.772  -4.957  -4.737
ATOM    850  O   LYS A  53      15.078  -4.871  -5.925
ATOM    851  CB  LYS A  53      16.657  -4.771  -3.042
ATOM    852  CG  LYS A  53      17.388  -5.483  -1.894
ATOM    853  CD  LYS A  53      18.314  -4.522  -1.139
ATOM    854  CE  LYS A  53      18.925  -5.231   0.077
ATOM    855  NZ  LYS A  53      19.870  -4.357   0.811
ATOM    856  H   LYS A  53      17.317  -6.494  -4.897
ATOM    857  HA  LYS A  53      15.038  -6.188  -3.022
ATOM    858  HB2 LYS A  53      16.093  -3.933  -2.628
ATOM    859  HB3 LYS A  53      17.384  -4.379  -3.756
ATOM    860  HG2 LYS A  53      17.984  -6.304  -2.295
ATOM    861  HG3 LYS A  53      16.650  -5.888  -1.200
ATOM    862  HD2 LYS A  53      17.743  -3.656  -0.801
ATOM    863  HD3 LYS A  53      19.108  -4.188  -1.809
ATOM    864  HE2 LYS A  53      19.443  -6.130  -0.261
ATOM    865  HE3 LYS A  53      18.117  -5.541   0.744
ATOM    866  HZ1 LYS A  53      20.259  -4.834   1.605
ATOM    867  HZ2 LYS A  53      19.413  -3.529   1.152
ATOM    868  HZ3 LYS A  53      20.635  -4.068   0.226
ATOM    869  N   ASP A  54      13.662  -4.418  -4.239
ATOM    870  CA  ASP A  54      12.545  -3.896  -5.043
ATOM    871  C   ASP A  54      11.894  -2.672  -4.366
ATOM    872  O   ASP A  54      11.583  -2.717  -3.174
ATOM    873  CB  ASP A  54      11.543  -5.055  -5.217
ATOM    874  CG  ASP A  54      10.275  -4.743  -6.021
ATOM    875  OD1 ASP A  54      10.107  -3.607  -6.510
ATOM    876  OD2 ASP A  54       9.441  -5.664  -6.120
ATOM    877  H   ASP A  54      13.514  -4.488  -3.243
ATOM    878  HA  ASP A  54      12.899  -3.597  -6.031
ATOM    879  HB2 ASP A  54      11.239  -5.401  -4.226
ATOM    880  HB3 ASP A  54      12.059  -5.883  -5.708
ATOM    881  N   SER A  55      11.675  -1.581  -5.111
ATOM    882  CA  SER A  55      11.026  -0.358  -4.608
ATOM    883  C   SER A  55       9.485  -0.405  -4.575
ATOM    884  O   SER A  55       8.873   0.461  -3.948
ATOM    885  CB  SER A  55      11.545   0.868  -5.372
ATOM    886  OG  SER A  55      11.177   0.842  -6.741
ATOM    887  H   SER A  55      11.944  -1.605  -6.089
ATOM    888  HA  SER A  55      11.341  -0.222  -3.574
ATOM    889  HB2 SER A  55      12.634   0.890  -5.299
ATOM    890  HB3 SER A  55      11.155   1.776  -4.910
ATOM    891  HG  SER A  55      10.306   1.259  -6.811
ATOM    892  N   GLN A  56       8.845  -1.410  -5.187
ATOM    893  CA  GLN A  56       7.405  -1.706  -5.068
ATOM    894  C   GLN A  56       7.155  -3.224  -4.883
ATOM    895  O   GLN A  56       6.671  -3.878  -5.812
ATOM    896  CB  GLN A  56       6.646  -1.191  -6.306
ATOM    897  CG  GLN A  56       6.507   0.330  -6.432
ATOM    898  CD  GLN A  56       5.758   0.724  -7.709
ATOM    899  OE1 GLN A  56       5.435  -0.090  -8.570
ATOM    900  NE2 GLN A  56       5.473   1.992  -7.891
ATOM    901  H   GLN A  56       9.410  -2.086  -5.702
ATOM    902  HA  GLN A  56       6.996  -1.202  -4.191
ATOM    903  HB2 GLN A  56       5.631  -1.588  -6.263
ATOM    904  HB3 GLN A  56       7.134  -1.585  -7.199
ATOM    905  HG2 GLN A  56       7.492   0.794  -6.444
ATOM    906  HG3 GLN A  56       5.960   0.712  -5.570
ATOM    907 HE21 GLN A  56       4.984   2.256  -8.730
ATOM    908 HE22 GLN A  56       5.730   2.680  -7.203
ATOM    909  N   PRO A  57       7.444  -3.803  -3.698
ATOM    910  CA  PRO A  57       7.359  -5.248  -3.460
ATOM    911  C   PRO A  57       6.003  -5.882  -3.812
ATOM    912  O   PRO A  57       4.967  -5.539  -3.236
ATOM    913  CB  PRO A  57       7.731  -5.451  -1.987
ATOM    914  CG  PRO A  57       8.662  -4.275  -1.710
ATOM    915  CD  PRO A  57       8.027  -3.154  -2.530
ATOM    916  HA  PRO A  57       8.132  -5.727  -4.059
ATOM    917  HB2 PRO A  57       8.229  -6.407  -1.825
ATOM    918  HB3 PRO A  57       6.847  -5.366  -1.352
ATOM    919  HG2 PRO A  57       9.659  -4.496  -2.096
ATOM    920  HG3 PRO A  57       8.703  -4.028  -0.649
ATOM    921  HD2 PRO A  57       8.791  -2.426  -2.796
ATOM    922  HD3 PRO A  57       7.237  -2.674  -1.951
ATOM    923  N   ARG A  58       6.037  -6.859  -4.727
ATOM    924  CA  ARG A  58       4.910  -7.718  -5.160
ATOM    925  C   ARG A  58       5.180  -9.217  -4.917
ATOM    926  O   ARG A  58       4.409 -10.073  -5.350
ATOM    927  CB  ARG A  58       4.607  -7.423  -6.642
ATOM    928  CG  ARG A  58       3.934  -6.063  -6.897
ATOM    929  CD  ARG A  58       3.885  -5.793  -8.408
ATOM    930  NE  ARG A  58       3.071  -4.617  -8.764
ATOM    931  CZ  ARG A  58       3.453  -3.353  -8.796
ATOM    932  NH1 ARG A  58       2.633  -2.451  -9.240
ATOM    933  NH2 ARG A  58       4.635  -2.950  -8.430
ATOM    934  H   ARG A  58       6.923  -6.984  -5.205
ATOM    935  HA  ARG A  58       4.022  -7.480  -4.573
ATOM    936  HB2 ARG A  58       3.948  -8.194  -7.042
ATOM    937  HB3 ARG A  58       5.545  -7.466  -7.192
ATOM    938  HG2 ARG A  58       4.493  -5.266  -6.410
ATOM    939  HG3 ARG A  58       2.921  -6.084  -6.494
ATOM    940  HD2 ARG A  58       3.458  -6.666  -8.906
ATOM    941  HD3 ARG A  58       4.902  -5.659  -8.778
ATOM    942  HE  ARG A  58       2.150  -4.800  -9.157
ATOM    943 HH11 ARG A  58       1.695  -2.715  -9.478
ATOM    944 HH12 ARG A  58       2.912  -1.489  -9.245
ATOM    945 HH21 ARG A  58       5.283  -3.604  -8.031
ATOM    946 HH22 ARG A  58       4.878  -1.973  -8.513
ATOM    947  N   GLY A  59       6.280  -9.537  -4.238
ATOM    948  CA  GLY A  59       6.801 -10.882  -3.973
ATOM    949  C   GLY A  59       8.324 -10.842  -3.803
ATOM    950  O   GLY A  59       8.905  -9.763  -3.661
ATOM    951  H   GLY A  59       6.856  -8.770  -3.927
ATOM    952  HA2 GLY A  59       6.355 -11.281  -3.062
ATOM    953  HA3 GLY A  59       6.556 -11.550  -4.799
ATOM    954  N   MET A  60       8.988 -11.998  -3.858
ATOM    955  CA  MET A  60      10.448 -12.056  -4.005
ATOM    956  C   MET A  60      10.811 -11.850  -5.484
ATOM    957  O   MET A  60      10.521 -12.704  -6.320
ATOM    958  CB  MET A  60      10.978 -13.376  -3.417
ATOM    959  CG  MET A  60      12.472 -13.612  -3.686
ATOM    960  SD  MET A  60      13.604 -12.269  -3.220
ATOM    961  CE  MET A  60      13.413 -12.282  -1.417
ATOM    962  H   MET A  60       8.461 -12.856  -3.992
ATOM    963  HA  MET A  60      10.898 -11.245  -3.432
ATOM    964  HB2 MET A  60      10.417 -14.210  -3.833
ATOM    965  HB3 MET A  60      10.809 -13.370  -2.340
ATOM    966  HG2 MET A  60      12.601 -13.801  -4.751
ATOM    967  HG3 MET A  60      12.776 -14.518  -3.161
ATOM    968  HE1 MET A  60      14.086 -11.548  -0.975
ATOM    969  HE2 MET A  60      13.657 -13.271  -1.028
ATOM    970  HE3 MET A  60      12.387 -12.030  -1.149
ATOM    971  N   ALA A  61      11.406 -10.704  -5.818
ATOM    972  CA  ALA A  61      11.780 -10.369  -7.191
ATOM    973  C   ALA A  61      13.018 -11.167  -7.646
ATOM    974  O   ALA A  61      14.053 -11.154  -6.972
ATOM    975  CB  ALA A  61      11.983  -8.852  -7.290
ATOM    976  H   ALA A  61      11.622 -10.037  -5.093
ATOM    977  HA  ALA A  61      10.950 -10.630  -7.848
ATOM    978  HB1 ALA A  61      12.244  -8.587  -8.316
ATOM    979  HB2 ALA A  61      12.786  -8.537  -6.624
ATOM    980  HB3 ALA A  61      11.062  -8.338  -7.013
ATOM    981  N   VAL A  62      12.917 -11.845  -8.793
ATOM    982  CA  VAL A  62      13.973 -12.708  -9.347
ATOM    983  C   VAL A  62      14.153 -12.559 -10.859
ATOM    984  O   VAL A  62      13.192 -12.318 -11.589
ATOM    985  CB  VAL A  62      13.767 -14.202  -8.991
ATOM    986  CG1 VAL A  62      13.792 -14.441  -7.479
ATOM    987  CG2 VAL A  62      12.468 -14.812  -9.537
ATOM    988  H   VAL A  62      12.021 -11.845  -9.272
ATOM    989  HA  VAL A  62      14.909 -12.399  -8.895
ATOM    990  HB  VAL A  62      14.597 -14.765  -9.419
ATOM    991 HG11 VAL A  62      13.805 -15.511  -7.273
ATOM    992 HG12 VAL A  62      12.909 -14.002  -7.015
ATOM    993 HG13 VAL A  62      14.684 -13.986  -7.055
ATOM    994 HG21 VAL A  62      12.425 -15.870  -9.279
ATOM    995 HG22 VAL A  62      12.437 -14.721 -10.621
ATOM    996 HG23 VAL A  62      11.604 -14.306  -9.107
ATOM    997  N   THR A  63      15.377 -12.793 -11.337
ATOM    998  CA  THR A  63      15.637 -13.281 -12.704
ATOM    999  C   THR A  63      16.086 -14.744 -12.639
ATOM   1000  O   THR A  63      16.651 -15.193 -11.638
ATOM   1001  CB  THR A  63      16.660 -12.443 -13.496
ATOM   1002  OG1 THR A  63      17.930 -12.460 -12.899
ATOM   1003  CG2 THR A  63      16.284 -10.976 -13.655
ATOM   1004  H   THR A  63      16.105 -12.986 -10.655
ATOM   1005  HA  THR A  63      14.708 -13.253 -13.274
ATOM   1006  HB  THR A  63      16.747 -12.876 -14.493
ATOM   1007  HG1 THR A  63      18.138 -11.548 -12.652
ATOM   1008 HG21 THR A  63      16.976 -10.491 -14.343
ATOM   1009 HG22 THR A  63      16.326 -10.475 -12.690
ATOM   1010 HG23 THR A  63      15.277 -10.895 -14.059
ATOM   1011  N   ILE A  64      15.823 -15.509 -13.700
ATOM   1012  CA  ILE A  64      16.161 -16.937 -13.791
ATOM   1013  C   ILE A  64      16.898 -17.182 -15.111
ATOM   1014  O   ILE A  64      16.436 -16.741 -16.161
ATOM   1015  CB  ILE A  64      14.896 -17.820 -13.635
ATOM   1016  CG1 ILE A  64      14.171 -17.520 -12.298
ATOM   1017  CG2 ILE A  64      15.282 -19.308 -13.722
ATOM   1018  CD1 ILE A  64      12.898 -18.340 -12.049
ATOM   1019  H   ILE A  64      15.371 -15.091 -14.501
ATOM   1020  HA  ILE A  64      16.840 -17.199 -12.981
ATOM   1021  HB  ILE A  64      14.212 -17.596 -14.456
ATOM   1022 HG12 ILE A  64      13.872 -16.472 -12.281
ATOM   1023 HG13 ILE A  64      14.860 -17.684 -11.469
ATOM   1024 HG21 ILE A  64      14.395 -19.938 -13.664
ATOM   1025 HG22 ILE A  64      15.961 -19.566 -12.909
ATOM   1026 HG23 ILE A  64      15.759 -19.521 -14.677
ATOM   1027 HD11 ILE A  64      12.386 -17.947 -11.170
ATOM   1028 HD12 ILE A  64      13.146 -19.385 -11.863
ATOM   1029 HD13 ILE A  64      12.233 -18.265 -12.910
ATOM   1030  N   SER A  65      18.047 -17.862 -15.067
ATOM   1031  CA  SER A  65      18.863 -18.185 -16.249
ATOM   1032  C   SER A  65      19.321 -19.647 -16.270
ATOM   1033  O   SER A  65      19.469 -20.269 -15.221
ATOM   1034  CB  SER A  65      20.079 -17.253 -16.351
ATOM   1035  OG  SER A  65      19.690 -15.892 -16.331
ATOM   1036  H   SER A  65      18.382 -18.178 -14.161
ATOM   1037  HA  SER A  65      18.251 -18.036 -17.134
ATOM   1038  HB2 SER A  65      20.608 -17.456 -17.283
ATOM   1039  HB3 SER A  65      20.755 -17.445 -15.517
ATOM   1040  HG  SER A  65      19.220 -15.745 -15.501
ATOM   1041  N   VAL A  66      19.572 -20.199 -17.458
ATOM   1042  CA  VAL A  66      19.900 -21.619 -17.694
ATOM   1043  C   VAL A  66      20.951 -21.772 -18.792
ATOM   1044  O   VAL A  66      20.999 -20.972 -19.727
ATOM   1045  CB  VAL A  66      18.615 -22.393 -18.051
ATOM   1046  CG1 VAL A  66      18.017 -21.976 -19.399
ATOM   1047  CG2 VAL A  66      18.807 -23.913 -18.065
ATOM   1048  H   VAL A  66      19.416 -19.624 -18.282
ATOM   1049  HA  VAL A  66      20.305 -22.048 -16.776
ATOM   1050  HB  VAL A  66      17.881 -22.164 -17.282
ATOM   1051 HG11 VAL A  66      17.022 -22.400 -19.489
ATOM   1052 HG12 VAL A  66      18.633 -22.331 -20.224
ATOM   1053 HG13 VAL A  66      17.933 -20.893 -19.458
ATOM   1054 HG21 VAL A  66      17.837 -24.397 -18.180
ATOM   1055 HG22 VAL A  66      19.240 -24.242 -17.121
ATOM   1056 HG23 VAL A  66      19.448 -24.221 -18.890
ATOM   1057  N   LYS A  67      21.787 -22.813 -18.725
ATOM   1058  CA  LYS A  67      22.744 -23.159 -19.791
ATOM   1059  C   LYS A  67      22.057 -23.950 -20.913
ATOM   1060  O   LYS A  67      22.257 -25.156 -21.051
ATOM   1061  CB  LYS A  67      23.967 -23.875 -19.195
ATOM   1062  CG  LYS A  67      24.830 -22.916 -18.361
ATOM   1063  CD  LYS A  67      26.068 -23.617 -17.789
ATOM   1064  CE  LYS A  67      26.921 -22.613 -17.003
ATOM   1065  NZ  LYS A  67      28.130 -23.246 -16.425
ATOM   1066  H   LYS A  67      21.697 -23.442 -17.938
ATOM   1067  HA  LYS A  67      23.102 -22.240 -20.255
ATOM   1068  HB2 LYS A  67      24.580 -24.270 -20.007
ATOM   1069  HB3 LYS A  67      23.627 -24.703 -18.576
ATOM   1070  HG2 LYS A  67      24.238 -22.512 -17.538
ATOM   1071  HG3 LYS A  67      25.154 -22.096 -19.002
ATOM   1072  HD2 LYS A  67      26.658 -24.036 -18.605
ATOM   1073  HD3 LYS A  67      25.753 -24.421 -17.124
ATOM   1074  HE2 LYS A  67      26.312 -22.184 -16.203
ATOM   1075  HE3 LYS A  67      27.217 -21.802 -17.673
ATOM   1076  HZ1 LYS A  67      28.680 -22.575 -15.916
ATOM   1077  HZ2 LYS A  67      28.719 -23.635 -17.141
ATOM   1078  HZ3 LYS A  67      27.890 -23.984 -15.786
ATOM   1079  N   ALA A  68      21.242 -23.257 -21.711
ATOM   1080  CA  ALA A  68      20.582 -23.810 -22.900
ATOM   1081  C   ALA A  68      21.611 -24.267 -23.957
ATOM   1082  O   ALA A  68      21.537 -25.381 -24.475
ATOM   1083  CB  ALA A  68      19.641 -22.735 -23.457
ATOM   1084  H   ALA A  68      21.108 -22.277 -21.498
ATOM   1085  HA  ALA A  68      19.987 -24.678 -22.610
ATOM   1086  HB1 ALA A  68      19.122 -23.122 -24.335
ATOM   1087  HB2 ALA A  68      20.204 -21.846 -23.742
ATOM   1088  HB3 ALA A  68      18.903 -22.461 -22.702
ATOM   1089  N   GLU A  69      22.623 -23.431 -24.197
ATOM   1090  CA  GLU A  69      23.905 -23.786 -24.832
ATOM   1091  C   GLU A  69      25.037 -23.020 -24.128
ATOM   1092  O   GLU A  69      26.007 -23.611 -23.654
ATOM   1093  CB  GLU A  69      23.904 -23.450 -26.335
ATOM   1094  CG  GLU A  69      22.892 -24.261 -27.157
ATOM   1095  CD  GLU A  69      23.100 -24.046 -28.662
ATOM   1096  OE1 GLU A  69      22.755 -22.963 -29.181
ATOM   1097  OE2 GLU A  69      23.615 -24.967 -29.333
ATOM   1098  H   GLU A  69      22.576 -22.538 -23.725
ATOM   1099  HA  GLU A  69      24.100 -24.853 -24.709
ATOM   1100  HB2 GLU A  69      24.902 -23.655 -26.726
ATOM   1101  HB3 GLU A  69      23.698 -22.388 -26.471
ATOM   1102  HG2 GLU A  69      21.877 -23.964 -26.885
ATOM   1103  HG3 GLU A  69      23.013 -25.321 -26.919
ATOM   1104  N   LYS A  70      24.831 -21.706 -23.975
ATOM   1105  CA  LYS A  70      25.454 -20.819 -22.981
ATOM   1106  C   LYS A  70      24.370 -20.284 -22.032
ATOM   1107  O   LYS A  70      23.177 -20.511 -22.265
ATOM   1108  CB  LYS A  70      26.205 -19.677 -23.697
ATOM   1109  CG  LYS A  70      27.332 -20.129 -24.643
ATOM   1110  CD  LYS A  70      28.468 -20.874 -23.928
ATOM   1111  CE  LYS A  70      29.575 -21.214 -24.933
ATOM   1112  NZ  LYS A  70      30.698 -21.940 -24.295
ATOM   1113  H   LYS A  70      24.024 -21.326 -24.453
ATOM   1114  HA  LYS A  70      26.158 -21.383 -22.369
ATOM   1115  HB2 LYS A  70      26.635 -19.006 -22.951
ATOM   1116  HB3 LYS A  70      25.485 -19.103 -24.281
ATOM   1117  HG2 LYS A  70      27.746 -19.240 -25.121
ATOM   1118  HG3 LYS A  70      26.918 -20.766 -25.425
ATOM   1119  HD2 LYS A  70      28.088 -21.797 -23.492
ATOM   1120  HD3 LYS A  70      28.875 -20.242 -23.137
ATOM   1121  HE2 LYS A  70      29.943 -20.287 -25.379
ATOM   1122  HE3 LYS A  70      29.148 -21.826 -25.731
ATOM   1123  HZ1 LYS A  70      31.414 -22.156 -24.967
ATOM   1124  HZ2 LYS A  70      30.392 -22.809 -23.892
ATOM   1125  HZ3 LYS A  70      31.124 -21.392 -23.568
ATOM   1126  N   ILE A  71      24.771 -19.592 -20.962
ATOM   1127  CA  ILE A  71      23.837 -19.024 -19.972
ATOM   1128  C   ILE A  71      22.850 -18.071 -20.672
ATOM   1129  O   ILE A  71      23.248 -17.170 -21.414
ATOM   1130  CB  ILE A  71      24.570 -18.342 -18.790
ATOM   1131  CG1 ILE A  71      25.577 -19.303 -18.110
ATOM   1132  CG2 ILE A  71      23.536 -17.873 -17.747
ATOM   1133  CD1 ILE A  71      26.512 -18.634 -17.094
ATOM   1134  H   ILE A  71      25.758 -19.423 -20.847
ATOM   1135  HA  ILE A  71      23.264 -19.852 -19.556
ATOM   1136  HB  ILE A  71      25.112 -17.474 -19.170
ATOM   1137 HG12 ILE A  71      26.217 -19.760 -18.863
ATOM   1138 HG13 ILE A  71      25.028 -20.098 -17.605
ATOM   1139 HG21 ILE A  71      24.027 -17.373 -16.915
ATOM   1140 HG22 ILE A  71      22.968 -18.723 -17.368
ATOM   1141 HG23 ILE A  71      22.850 -17.151 -18.187
ATOM   1142 HD11 ILE A  71      27.229 -19.369 -16.728
ATOM   1143 HD12 ILE A  71      25.952 -18.249 -16.243
ATOM   1144 HD13 ILE A  71      27.057 -17.820 -17.573
ATOM   1145  N   SER A  72      21.559 -18.322 -20.465
ATOM   1146  CA  SER A  72      20.440 -17.679 -21.153
ATOM   1147  C   SER A  72      19.316 -17.355 -20.168
ATOM   1148  O   SER A  72      18.886 -18.235 -19.425
ATOM   1149  CB  SER A  72      19.912 -18.607 -22.257
ATOM   1150  OG  SER A  72      20.921 -18.902 -23.207
ATOM   1151  H   SER A  72      21.330 -19.138 -19.908
ATOM   1152  HA  SER A  72      20.779 -16.752 -21.603
ATOM   1153  HB2 SER A  72      19.076 -18.123 -22.763
ATOM   1154  HB3 SER A  72      19.555 -19.538 -21.811
ATOM   1155  HG  SER A  72      21.600 -19.448 -22.772
ATOM   1156  N   THR A  73      18.824 -16.117 -20.159
ATOM   1157  CA  THR A  73      17.818 -15.629 -19.196
ATOM   1158  C   THR A  73      16.389 -15.838 -19.713
ATOM   1159  O   THR A  73      16.102 -15.599 -20.889
ATOM   1160  CB  THR A  73      18.083 -14.158 -18.818
ATOM   1161  OG1 THR A  73      19.411 -14.003 -18.370
ATOM   1162  CG2 THR A  73      17.217 -13.632 -17.675
ATOM   1163  H   THR A  73      19.173 -15.463 -20.850
ATOM   1164  HA  THR A  73      17.917 -16.207 -18.279
ATOM   1165  HB  THR A  73      17.929 -13.529 -19.695
ATOM   1166  HG1 THR A  73      19.558 -14.671 -17.675
ATOM   1167 HG21 THR A  73      17.506 -12.607 -17.440
ATOM   1168 HG22 THR A  73      17.341 -14.253 -16.789
ATOM   1169 HG23 THR A  73      16.170 -13.631 -17.971
ATOM   1170  N   LEU A  74      15.492 -16.262 -18.819
ATOM   1171  CA  LEU A  74      14.047 -16.393 -19.032
ATOM   1172  C   LEU A  74      13.390 -15.029 -19.306
ATOM   1173  O   LEU A  74      13.693 -14.035 -18.645
ATOM   1174  CB  LEU A  74      13.445 -17.050 -17.768
ATOM   1175  CG  LEU A  74      11.907 -17.141 -17.717
ATOM   1176  CD1 LEU A  74      11.297 -18.027 -18.801
ATOM   1177  CD2 LEU A  74      11.475 -17.703 -16.364
ATOM   1178  H   LEU A  74      15.823 -16.439 -17.876
ATOM   1179  HA  LEU A  74      13.874 -17.048 -19.889
ATOM   1180  HB2 LEU A  74      13.762 -16.461 -16.906
ATOM   1181  HB3 LEU A  74      13.862 -18.049 -17.653
ATOM   1182  HG  LEU A  74      11.485 -16.144 -17.816
ATOM   1183 HD11 LEU A  74      10.211 -17.965 -18.746
ATOM   1184 HD12 LEU A  74      11.598 -19.061 -18.648
ATOM   1185 HD13 LEU A  74      11.616 -17.701 -19.790
ATOM   1186 HD21 LEU A  74      10.388 -17.749 -16.326
ATOM   1187 HD22 LEU A  74      11.822 -17.049 -15.565
ATOM   1188 HD23 LEU A  74      11.884 -18.703 -16.221
ATOM   1189  N   SER A  75      12.431 -14.995 -20.228
ATOM   1190  CA  SER A  75      11.545 -13.853 -20.456
ATOM   1191  C   SER A  75      10.116 -14.295 -20.779
ATOM   1192  O   SER A  75       9.903 -15.350 -21.376
ATOM   1193  CB  SER A  75      12.108 -12.986 -21.585
ATOM   1194  OG  SER A  75      11.350 -11.800 -21.721
ATOM   1195  H   SER A  75      12.259 -15.832 -20.780
ATOM   1196  HA  SER A  75      11.513 -13.260 -19.544
ATOM   1197  HB2 SER A  75      12.085 -13.543 -22.522
ATOM   1198  HB3 SER A  75      13.142 -12.725 -21.359
ATOM   1199  HG  SER A  75      11.225 -11.421 -20.829
ATOM   1200  N   ALA A  76       9.139 -13.461 -20.419
ATOM   1201  CA  ALA A  76       7.728 -13.610 -20.783
ATOM   1202  C   ALA A  76       7.227 -12.485 -21.720
ATOM   1203  O   ALA A  76       6.023 -12.251 -21.808
ATOM   1204  CB  ALA A  76       6.903 -13.751 -19.499
ATOM   1205  H   ALA A  76       9.405 -12.619 -19.920
ATOM   1206  HA  ALA A  76       7.606 -14.539 -21.339
ATOM   1207  HB1 ALA A  76       5.851 -13.888 -19.749
ATOM   1208  HB2 ALA A  76       7.011 -12.852 -18.896
ATOM   1209  HB3 ALA A  76       7.240 -14.618 -18.932
ATOM   1210  N   GLU A  77       8.135 -11.758 -22.388
ATOM   1211  CA  GLU A  77       7.841 -10.593 -23.243
ATOM   1212  C   GLU A  77       6.650 -10.804 -24.203
ATOM   1213  O   GLU A  77       6.535 -11.834 -24.869
ATOM   1214  CB  GLU A  77       9.110 -10.225 -24.034
ATOM   1215  CG  GLU A  77       8.972  -8.915 -24.824
ATOM   1216  CD  GLU A  77      10.269  -8.566 -25.567
ATOM   1217  OE1 GLU A  77      10.497  -9.098 -26.675
ATOM   1218  OE2 GLU A  77      11.061  -7.742 -25.062
ATOM   1219  H   GLU A  77       9.108 -12.007 -22.268
ATOM   1220  HA  GLU A  77       7.599  -9.755 -22.587
ATOM   1221  HB2 GLU A  77       9.350 -11.035 -24.725
ATOM   1222  HB3 GLU A  77       9.943 -10.113 -23.342
ATOM   1223  HG2 GLU A  77       8.708  -8.112 -24.133
ATOM   1224  HG3 GLU A  77       8.163  -9.011 -25.551
ATOM   1225  N   ASN A  78       5.767  -9.801 -24.290
ATOM   1226  CA  ASN A  78       4.508  -9.832 -25.048
ATOM   1227  C   ASN A  78       3.584 -11.007 -24.650
ATOM   1228  O   ASN A  78       2.824 -11.516 -25.477
ATOM   1229  CB  ASN A  78       4.789  -9.714 -26.564
ATOM   1230  CG  ASN A  78       5.496  -8.433 -26.977
ATOM   1231  OD1 ASN A  78       5.486  -7.417 -26.295
ATOM   1232  ND2 ASN A  78       6.108  -8.429 -28.136
ATOM   1233  H   ASN A  78       5.916  -8.986 -23.706
ATOM   1234  HA  ASN A  78       3.955  -8.937 -24.759
ATOM   1235  HB2 ASN A  78       3.845  -9.747 -27.107
ATOM   1236  HB3 ASN A  78       5.384 -10.567 -26.887
ATOM   1237 HD21 ASN A  78       6.569  -7.586 -28.435
ATOM   1238 HD22 ASN A  78       6.110  -9.253 -28.714
ATOM   1239  N   LYS A  79       3.646 -11.426 -23.376
ATOM   1240  CA  LYS A  79       2.931 -12.570 -22.778
ATOM   1241  C   LYS A  79       3.276 -13.929 -23.418
ATOM   1242  O   LYS A  79       2.427 -14.819 -23.487
ATOM   1243  CB  LYS A  79       1.419 -12.270 -22.657
ATOM   1244  CG  LYS A  79       1.133 -11.051 -21.764
ATOM   1245  CD  LYS A  79      -0.352 -10.672 -21.793
ATOM   1246  CE  LYS A  79      -0.582  -9.428 -20.927
ATOM   1247  NZ  LYS A  79      -1.958  -8.894 -21.064
ATOM   1248  H   LYS A  79       4.328 -10.967 -22.784
ATOM   1249  HA  LYS A  79       3.309 -12.653 -21.759
ATOM   1250  HB2 LYS A  79       0.910 -13.132 -22.225
ATOM   1251  HB3 LYS A  79       1.004 -12.100 -23.651
ATOM   1252  HG2 LYS A  79       1.709 -10.194 -22.112
ATOM   1253  HG3 LYS A  79       1.429 -11.282 -20.740
ATOM   1254  HD2 LYS A  79      -0.951 -11.502 -21.418
ATOM   1255  HD3 LYS A  79      -0.644 -10.456 -22.822
ATOM   1256  HE2 LYS A  79       0.134  -8.660 -21.232
ATOM   1257  HE3 LYS A  79      -0.381  -9.684 -19.884
ATOM   1258  HZ1 LYS A  79      -2.074  -8.053 -20.525
ATOM   1259  HZ2 LYS A  79      -2.647  -9.558 -20.738
ATOM   1260  HZ3 LYS A  79      -2.171  -8.670 -22.021
ATOM   1261  N   ILE A  80       4.517 -14.099 -23.888
ATOM   1262  CA  ILE A  80       5.035 -15.325 -24.529
ATOM   1263  C   ILE A  80       6.372 -15.733 -23.888
ATOM   1264  O   ILE A  80       7.303 -14.933 -23.803
ATOM   1265  CB  ILE A  80       5.165 -15.134 -26.064
ATOM   1266  CG1 ILE A  80       3.790 -14.828 -26.707
ATOM   1267  CG2 ILE A  80       5.780 -16.386 -26.725
ATOM   1268  CD1 ILE A  80       3.845 -14.469 -28.198
ATOM   1269  H   ILE A  80       5.162 -13.324 -23.783
ATOM   1270  HA  ILE A  80       4.330 -16.139 -24.360
ATOM   1271  HB  ILE A  80       5.831 -14.289 -26.250
ATOM   1272 HG12 ILE A  80       3.337 -13.979 -26.202
ATOM   1273 HG13 ILE A  80       3.128 -15.685 -26.574
ATOM   1274 HG21 ILE A  80       5.902 -16.232 -27.796
ATOM   1275 HG22 ILE A  80       5.140 -17.254 -26.559
ATOM   1276 HG23 ILE A  80       6.772 -16.588 -26.323
ATOM   1277 HD11 ILE A  80       2.862 -14.125 -28.519
ATOM   1278 HD12 ILE A  80       4.116 -15.339 -28.794
ATOM   1279 HD13 ILE A  80       4.570 -13.670 -28.360
ATOM   1280  N   ILE A  81       6.482 -16.998 -23.467
ATOM   1281  CA  ILE A  81       7.693 -17.556 -22.840
ATOM   1282  C   ILE A  81       8.826 -17.727 -23.867
ATOM   1283  O   ILE A  81       8.621 -18.290 -24.944
ATOM   1284  CB  ILE A  81       7.374 -18.885 -22.114
ATOM   1285  CG1 ILE A  81       6.232 -18.763 -21.079
ATOM   1286  CG2 ILE A  81       8.626 -19.459 -21.431
ATOM   1287  CD1 ILE A  81       6.418 -17.675 -20.012
ATOM   1288  H   ILE A  81       5.694 -17.614 -23.601
ATOM   1289  HA  ILE A  81       8.038 -16.847 -22.088
ATOM   1290  HB  ILE A  81       7.052 -19.611 -22.863
ATOM   1291 HG12 ILE A  81       6.121 -19.721 -20.571
ATOM   1292 HG13 ILE A  81       5.296 -18.568 -21.603
ATOM   1293 HG21 ILE A  81       8.363 -20.359 -20.876
ATOM   1294 HG22 ILE A  81       9.058 -18.730 -20.746
ATOM   1295 HG23 ILE A  81       9.374 -19.727 -22.176
ATOM   1296 HD11 ILE A  81       5.603 -17.744 -19.293
ATOM   1297 HD12 ILE A  81       6.396 -16.686 -20.470
ATOM   1298 HD13 ILE A  81       7.360 -17.812 -19.484
ATOM   1299  N   SER A  82      10.031 -17.263 -23.527
ATOM   1300  CA  SER A  82      11.240 -17.342 -24.362
ATOM   1301  C   SER A  82      12.539 -17.304 -23.537
ATOM   1302  O   SER A  82      12.541 -16.904 -22.373
ATOM   1303  CB  SER A  82      11.231 -16.202 -25.393
ATOM   1304  OG  SER A  82      11.172 -14.934 -24.768
ATOM   1305  H   SER A  82      10.124 -16.794 -22.629
ATOM   1306  HA  SER A  82      11.229 -18.286 -24.907
ATOM   1307  HB2 SER A  82      10.363 -16.318 -26.044
ATOM   1308  HB3 SER A  82      12.130 -16.259 -26.008
ATOM   1309  HG  SER A  82      10.372 -14.918 -24.223
ATOM   1310  N   PHE A  83      13.654 -17.707 -24.155
ATOM   1311  CA  PHE A  83      15.009 -17.653 -23.586
ATOM   1312  C   PHE A  83      16.003 -17.038 -24.583
ATOM   1313  O   PHE A  83      15.941 -17.321 -25.783
ATOM   1314  CB  PHE A  83      15.467 -19.061 -23.168
ATOM   1315  CG  PHE A  83      14.935 -19.517 -21.825
ATOM   1316  CD1 PHE A  83      13.654 -20.092 -21.719
ATOM   1317  CD2 PHE A  83      15.728 -19.363 -20.672
ATOM   1318  CE1 PHE A  83      13.170 -20.502 -20.465
ATOM   1319  CE2 PHE A  83      15.248 -19.785 -19.421
ATOM   1320  CZ  PHE A  83      13.968 -20.354 -19.318
ATOM   1321  H   PHE A  83      13.581 -18.024 -25.111
ATOM   1322  HA  PHE A  83      15.005 -17.023 -22.696
ATOM   1323  HB2 PHE A  83      16.557 -19.072 -23.117
ATOM   1324  HB3 PHE A  83      15.178 -19.781 -23.935
ATOM   1325  HD1 PHE A  83      13.039 -20.208 -22.599
ATOM   1326  HD2 PHE A  83      16.710 -18.920 -20.744
ATOM   1327  HE1 PHE A  83      12.179 -20.922 -20.377
ATOM   1328  HE2 PHE A  83      15.860 -19.664 -18.538
ATOM   1329  HZ  PHE A  83      13.594 -20.670 -18.354
ATOM   1330  N   LYS A  84      16.937 -16.218 -24.085
ATOM   1331  CA  LYS A  84      17.980 -15.536 -24.875
ATOM   1332  C   LYS A  84      19.308 -15.503 -24.115
ATOM   1333  O   LYS A  84      19.305 -15.323 -22.901
ATOM   1334  CB  LYS A  84      17.483 -14.119 -25.221
ATOM   1335  CG  LYS A  84      18.449 -13.341 -26.129
ATOM   1336  CD  LYS A  84      17.862 -11.978 -26.516
ATOM   1337  CE  LYS A  84      18.850 -11.218 -27.409
ATOM   1338  NZ  LYS A  84      18.325  -9.893 -27.813
ATOM   1339  H   LYS A  84      16.912 -16.029 -23.089
ATOM   1340  HA  LYS A  84      18.143 -16.084 -25.805
ATOM   1341  HB2 LYS A  84      17.332 -13.557 -24.298
ATOM   1342  HB3 LYS A  84      16.522 -14.204 -25.731
ATOM   1343  HG2 LYS A  84      18.638 -13.921 -27.034
ATOM   1344  HG3 LYS A  84      19.392 -13.178 -25.606
ATOM   1345  HD2 LYS A  84      17.667 -11.398 -25.613
ATOM   1346  HD3 LYS A  84      16.925 -12.127 -27.055
ATOM   1347  HE2 LYS A  84      19.055 -11.819 -28.298
ATOM   1348  HE3 LYS A  84      19.790 -11.091 -26.865
ATOM   1349  HZ1 LYS A  84      18.983  -9.408 -28.398
ATOM   1350  HZ2 LYS A  84      18.144  -9.310 -27.014
ATOM   1351  HZ3 LYS A  84      17.469  -9.981 -28.333
ATOM   1352  N   GLU A  85      20.430 -15.653 -24.823
ATOM   1353  CA  GLU A  85      21.787 -15.659 -24.247
ATOM   1354  C   GLU A  85      22.080 -14.352 -23.483
ATOM   1355  O   GLU A  85      22.198 -13.279 -24.079
ATOM   1356  CB  GLU A  85      22.809 -15.912 -25.367
ATOM   1357  CG  GLU A  85      24.223 -16.156 -24.819
ATOM   1358  CD  GLU A  85      25.249 -16.300 -25.953
ATOM   1359  OE1 GLU A  85      25.247 -17.334 -26.654
ATOM   1360  OE2 GLU A  85      26.066 -15.374 -26.149
ATOM   1361  H   GLU A  85      20.344 -15.787 -25.818
ATOM   1362  HA  GLU A  85      21.860 -16.490 -23.546
ATOM   1363  HB2 GLU A  85      22.826 -15.057 -26.046
ATOM   1364  HB3 GLU A  85      22.503 -16.792 -25.934
ATOM   1365  HG2 GLU A  85      24.214 -17.063 -24.211
ATOM   1366  HG3 GLU A  85      24.510 -15.324 -24.172
ATOM   1367  N   MET A  86      22.135 -14.441 -22.152
ATOM   1368  CA  MET A  86      22.117 -13.315 -21.212
ATOM   1369  C   MET A  86      22.460 -13.808 -19.793
ATOM   1370  O   MET A  86      22.250 -14.976 -19.469
ATOM   1371  CB  MET A  86      20.716 -12.664 -21.249
ATOM   1372  CG  MET A  86      20.584 -11.418 -20.367
ATOM   1373  SD  MET A  86      19.055 -10.481 -20.623
ATOM   1374  CE  MET A  86      19.374  -9.118 -19.471
ATOM   1375  H   MET A  86      22.137 -15.367 -21.736
ATOM   1376  HA  MET A  86      22.861 -12.580 -21.519
ATOM   1377  HB2 MET A  86      19.967 -13.395 -20.950
ATOM   1378  HB3 MET A  86      20.494 -12.363 -22.273
ATOM   1379  HG2 MET A  86      21.427 -10.757 -20.572
ATOM   1380  HG3 MET A  86      20.624 -11.717 -19.320
ATOM   1381  HE1 MET A  86      18.569  -8.387 -19.536
ATOM   1382  HE2 MET A  86      20.317  -8.633 -19.725
ATOM   1383  HE3 MET A  86      19.431  -9.506 -18.454
ATOM   1384  N   ASN A  87      22.971 -12.912 -18.944
ATOM   1385  CA  ASN A  87      23.211 -13.149 -17.516
ATOM   1386  C   ASN A  87      22.359 -12.192 -16.647
ATOM   1387  O   ASN A  87      22.058 -11.084 -17.102
ATOM   1388  CB  ASN A  87      24.713 -12.977 -17.227
ATOM   1389  CG  ASN A  87      25.569 -14.045 -17.882
ATOM   1390  OD1 ASN A  87      26.086 -13.879 -18.978
ATOM   1391  ND2 ASN A  87      25.756 -15.165 -17.226
ATOM   1392  H   ASN A  87      23.103 -11.968 -19.275
ATOM   1393  HA  ASN A  87      22.930 -14.174 -17.276
ATOM   1394  HB2 ASN A  87      24.881 -13.018 -16.151
ATOM   1395  HB3 ASN A  87      25.045 -11.999 -17.577
ATOM   1396 HD21 ASN A  87      26.338 -15.867 -17.647
ATOM   1397 HD22 ASN A  87      25.362 -15.298 -16.313
ATOM   1398  N   PRO A  88      22.023 -12.554 -15.390
ATOM   1399  CA  PRO A  88      21.296 -11.691 -14.452
ATOM   1400  C   PRO A  88      21.921 -10.284 -14.290
ATOM   1401  O   PRO A  88      23.053 -10.186 -13.798
ATOM   1402  CB  PRO A  88      21.303 -12.464 -13.128
ATOM   1403  CG  PRO A  88      21.272 -13.918 -13.587
ATOM   1404  CD  PRO A  88      22.201 -13.877 -14.800
ATOM   1405  HA  PRO A  88      20.265 -11.622 -14.794
ATOM   1406  HB2 PRO A  88      20.451 -12.205 -12.505
ATOM   1407  HB3 PRO A  88      22.228 -12.291 -12.580
ATOM   1408  HG2 PRO A  88      20.262 -14.189 -13.897
ATOM   1409  HG3 PRO A  88      21.640 -14.598 -12.819
ATOM   1410  HD2 PRO A  88      21.928 -14.673 -15.493
ATOM   1411  HD3 PRO A  88      23.236 -13.997 -14.476
ATOM   1412  N   PRO A  89      21.229  -9.194 -14.685
ATOM   1413  CA  PRO A  89      21.766  -7.832 -14.639
ATOM   1414  C   PRO A  89      21.827  -7.284 -13.208
ATOM   1415  O   PRO A  89      21.043  -7.684 -12.350
ATOM   1416  CB  PRO A  89      20.837  -7.000 -15.528
ATOM   1417  CG  PRO A  89      19.492  -7.706 -15.371
ATOM   1418  CD  PRO A  89      19.889  -9.178 -15.261
ATOM   1419  HA  PRO A  89      22.771  -7.816 -15.062
ATOM   1420  HB2 PRO A  89      21.165  -7.071 -16.566
ATOM   1421  HB3 PRO A  89      20.785  -5.956 -15.216
ATOM   1422  HG2 PRO A  89      18.843  -7.525 -16.227
ATOM   1423  HG3 PRO A  89      19.010  -7.385 -14.446
ATOM   1424  HD2 PRO A  89      19.916  -9.629 -16.253
ATOM   1425  HD3 PRO A  89      19.177  -9.707 -14.628
ATOM   1426  N   ASP A  90      22.741  -6.348 -12.942
ATOM   1427  CA  ASP A  90      23.005  -5.842 -11.585
ATOM   1428  C   ASP A  90      21.925  -4.881 -11.054
ATOM   1429  O   ASP A  90      21.679  -4.837  -9.847
ATOM   1430  CB  ASP A  90      24.381  -5.161 -11.552
ATOM   1431  CG  ASP A  90      25.528  -6.139 -11.826
ATOM   1432  OD1 ASP A  90      25.879  -6.925 -10.921
ATOM   1433  OD2 ASP A  90      26.091  -6.107 -12.941
ATOM   1434  H   ASP A  90      23.356  -6.053 -13.688
ATOM   1435  HA  ASP A  90      23.040  -6.689 -10.900
ATOM   1436  HB2 ASP A  90      24.530  -4.719 -10.565
ATOM   1437  HB3 ASP A  90      24.399  -4.349 -12.283
ATOM   1438  N   ASN A  91      21.277  -4.110 -11.932
ATOM   1439  CA  ASN A  91      20.177  -3.204 -11.588
ATOM   1440  C   ASN A  91      19.242  -2.933 -12.783
ATOM   1441  O   ASN A  91      19.646  -3.050 -13.942
ATOM   1442  CB  ASN A  91      20.733  -1.887 -11.004
ATOM   1443  CG  ASN A  91      21.442  -1.015 -12.027
ATOM   1444  OD1 ASN A  91      20.865  -0.104 -12.602
ATOM   1445  ND2 ASN A  91      22.706  -1.258 -12.281
ATOM   1446  H   ASN A  91      21.516  -4.200 -12.910
ATOM   1447  HA  ASN A  91      19.577  -3.687 -10.816
ATOM   1448  HB2 ASN A  91      21.419  -2.108 -10.187
ATOM   1449  HB3 ASN A  91      19.907  -1.312 -10.588
ATOM   1450 HD21 ASN A  91      23.181  -0.682 -12.955
ATOM   1451 HD22 ASN A  91      23.185  -1.999 -11.802
ATOM   1452  N   ILE A  92      17.999  -2.545 -12.485
ATOM   1453  CA  ILE A  92      16.962  -2.119 -13.444
ATOM   1454  C   ILE A  92      16.238  -0.896 -12.850
ATOM   1455  O   ILE A  92      16.018  -0.843 -11.639
ATOM   1456  CB  ILE A  92      15.986  -3.286 -13.757
ATOM   1457  CG1 ILE A  92      16.720  -4.512 -14.357
ATOM   1458  CG2 ILE A  92      14.845  -2.829 -14.688
ATOM   1459  CD1 ILE A  92      15.839  -5.750 -14.570
ATOM   1460  H   ILE A  92      17.765  -2.462 -11.499
ATOM   1461  HA  ILE A  92      17.438  -1.809 -14.375
ATOM   1462  HB  ILE A  92      15.535  -3.598 -12.818
ATOM   1463 HG12 ILE A  92      17.512  -4.823 -13.677
ATOM   1464 HG13 ILE A  92      17.178  -4.235 -15.307
ATOM   1465 HG21 ILE A  92      14.165  -3.653 -14.893
ATOM   1466 HG22 ILE A  92      15.251  -2.459 -15.630
ATOM   1467 HG23 ILE A  92      14.251  -2.054 -14.210
ATOM   1468 HD11 ILE A  92      16.470  -6.605 -14.811
ATOM   1469 HD12 ILE A  92      15.144  -5.593 -15.394
ATOM   1470 HD13 ILE A  92      15.287  -5.965 -13.656
ATOM   1471  N   LYS A  93      15.863   0.095 -13.671
ATOM   1472  CA  LYS A  93      15.236   1.351 -13.198
ATOM   1473  C   LYS A  93      13.734   1.226 -12.908
ATOM   1474  O   LYS A  93      13.234   1.825 -11.958
ATOM   1475  CB  LYS A  93      15.510   2.490 -14.195
ATOM   1476  CG  LYS A  93      17.006   2.828 -14.293
ATOM   1477  CD  LYS A  93      17.240   4.029 -15.217
ATOM   1478  CE  LYS A  93      18.738   4.345 -15.297
ATOM   1479  NZ  LYS A  93      19.013   5.501 -16.181
ATOM   1480  H   LYS A  93      16.075   0.003 -14.654
ATOM   1481  HA  LYS A  93      15.693   1.632 -12.250
ATOM   1482  HB2 LYS A  93      14.976   3.381 -13.858
ATOM   1483  HB3 LYS A  93      15.130   2.214 -15.180
ATOM   1484  HG2 LYS A  93      17.552   1.968 -14.685
ATOM   1485  HG3 LYS A  93      17.388   3.063 -13.299
ATOM   1486  HD2 LYS A  93      16.706   4.896 -14.825
ATOM   1487  HD3 LYS A  93      16.862   3.797 -16.214
ATOM   1488  HE2 LYS A  93      19.264   3.463 -15.670
ATOM   1489  HE3 LYS A  93      19.107   4.555 -14.290
ATOM   1490  HZ1 LYS A  93      19.998   5.696 -16.224
ATOM   1491  HZ2 LYS A  93      18.555   6.333 -15.850
ATOM   1492  HZ3 LYS A  93      18.699   5.328 -17.120
ATOM   1493  N   ASP A  94      13.019   0.427 -13.694
ATOM   1494  CA  ASP A  94      11.576   0.182 -13.551
ATOM   1495  C   ASP A  94      11.221  -0.678 -12.317
ATOM   1496  O   ASP A  94      12.095  -1.213 -11.633
ATOM   1497  CB  ASP A  94      11.052  -0.463 -14.846
ATOM   1498  CG  ASP A  94      11.141   0.484 -16.047
ATOM   1499  OD1 ASP A  94      10.284   1.386 -16.160
ATOM   1500  OD2 ASP A  94      12.062   0.330 -16.876
ATOM   1501  H   ASP A  94      13.504  -0.033 -14.448
ATOM   1502  HA  ASP A  94      11.069   1.141 -13.428
ATOM   1503  HB2 ASP A  94      10.005  -0.739 -14.709
ATOM   1504  HB3 ASP A  94      11.614  -1.378 -15.046
ATOM   1505  N   THR A  95       9.925  -0.804 -12.015
ATOM   1506  CA  THR A  95       9.362  -1.763 -11.032
ATOM   1507  C   THR A  95       8.693  -2.977 -11.691
ATOM   1508  O   THR A  95       8.156  -3.844 -11.002
ATOM   1509  CB  THR A  95       8.371  -1.078 -10.077
ATOM   1510  OG1 THR A  95       7.348  -0.423 -10.792
ATOM   1511  CG2 THR A  95       9.078  -0.037  -9.213
ATOM   1512  H   THR A  95       9.256  -0.250 -12.533
ATOM   1513  HA  THR A  95      10.170  -2.169 -10.423
ATOM   1514  HB  THR A  95       7.924  -1.824  -9.420
ATOM   1515  HG1 THR A  95       6.655  -0.207 -10.145
ATOM   1516 HG21 THR A  95       8.360   0.454  -8.565
ATOM   1517 HG22 THR A  95       9.553   0.720  -9.836
ATOM   1518 HG23 THR A  95       9.823  -0.538  -8.597
ATOM   1519  N   LYS A  96       8.728  -3.044 -13.030
ATOM   1520  CA  LYS A  96       8.202  -4.125 -13.878
ATOM   1521  C   LYS A  96       9.105  -4.304 -15.106
ATOM   1522  O   LYS A  96       9.482  -3.314 -15.734
ATOM   1523  CB  LYS A  96       6.752  -3.801 -14.292
ATOM   1524  CG  LYS A  96       5.791  -3.789 -13.090
ATOM   1525  CD  LYS A  96       4.321  -3.602 -13.484
ATOM   1526  CE  LYS A  96       3.463  -3.966 -12.266
ATOM   1527  NZ  LYS A  96       2.016  -3.766 -12.500
ATOM   1528  H   LYS A  96       9.186  -2.280 -13.507
ATOM   1529  HA  LYS A  96       8.209  -5.062 -13.318
ATOM   1530  HB2 LYS A  96       6.419  -4.563 -14.994
ATOM   1531  HB3 LYS A  96       6.718  -2.833 -14.794
ATOM   1532  HG2 LYS A  96       6.055  -2.975 -12.416
ATOM   1533  HG3 LYS A  96       5.903  -4.731 -12.552
ATOM   1534  HD2 LYS A  96       4.067  -4.258 -14.318
ATOM   1535  HD3 LYS A  96       4.149  -2.565 -13.776
ATOM   1536  HE2 LYS A  96       3.785  -3.358 -11.417
ATOM   1537  HE3 LYS A  96       3.650  -5.014 -12.019
ATOM   1538  HZ1 LYS A  96       1.482  -4.145 -11.720
ATOM   1539  HZ2 LYS A  96       1.712  -4.238 -13.333
ATOM   1540  HZ3 LYS A  96       1.788  -2.791 -12.590
ATOM   1541  N   SER A  97       9.476  -5.540 -15.435
ATOM   1542  CA  SER A  97      10.392  -5.876 -16.536
ATOM   1543  C   SER A  97      10.117  -7.274 -17.104
ATOM   1544  O   SER A  97       9.755  -8.196 -16.375
ATOM   1545  CB  SER A  97      11.840  -5.798 -16.037
ATOM   1546  OG  SER A  97      12.750  -5.981 -17.104
ATOM   1547  H   SER A  97       9.120  -6.312 -14.879
ATOM   1548  HA  SER A  97      10.261  -5.152 -17.340
ATOM   1549  HB2 SER A  97      12.004  -6.574 -15.290
ATOM   1550  HB3 SER A  97      12.019  -4.825 -15.576
ATOM   1551  HG  SER A  97      12.876  -5.130 -17.547
ATOM   1552  N   ASP A  98      10.348  -7.464 -18.405
ATOM   1553  CA  ASP A  98       9.999  -8.701 -19.121
ATOM   1554  C   ASP A  98      10.887  -9.911 -18.764
ATOM   1555  O   ASP A  98      10.602 -11.025 -19.208
ATOM   1556  CB  ASP A  98      10.012  -8.440 -20.635
ATOM   1557  CG  ASP A  98       9.029  -7.342 -21.047
ATOM   1558  OD1 ASP A  98       7.807  -7.539 -20.871
ATOM   1559  OD2 ASP A  98       9.481  -6.278 -21.520
ATOM   1560  H   ASP A  98      10.701  -6.686 -18.943
ATOM   1561  HA  ASP A  98       8.980  -8.975 -18.842
ATOM   1562  HB2 ASP A  98       9.734  -9.359 -21.148
ATOM   1563  HB3 ASP A  98      11.025  -8.173 -20.945
ATOM   1564  N   ILE A  99      11.948  -9.701 -17.975
ATOM   1565  CA  ILE A  99      12.831 -10.743 -17.419
ATOM   1566  C   ILE A  99      12.690 -10.921 -15.894
ATOM   1567  O   ILE A  99      13.241 -11.876 -15.347
ATOM   1568  CB  ILE A  99      14.307 -10.481 -17.807
ATOM   1569  CG1 ILE A  99      14.838  -9.158 -17.206
ATOM   1570  CG2 ILE A  99      14.473 -10.524 -19.336
ATOM   1571  CD1 ILE A  99      16.336  -8.934 -17.429
ATOM   1572  H   ILE A  99      12.130  -8.743 -17.710
ATOM   1573  HA  ILE A  99      12.553 -11.703 -17.853
ATOM   1574  HB  ILE A  99      14.902 -11.298 -17.396
ATOM   1575 HG12 ILE A  99      14.670  -9.159 -16.130
ATOM   1576 HG13 ILE A  99      14.295  -8.315 -17.633
ATOM   1577 HG21 ILE A  99      15.530 -10.535 -19.601
ATOM   1578 HG22 ILE A  99      13.993  -9.662 -19.800
ATOM   1579 HG23 ILE A  99      14.021 -11.437 -19.722
ATOM   1580 HD11 ILE A  99      16.641  -8.031 -16.901
ATOM   1581 HD12 ILE A  99      16.542  -8.799 -18.489
ATOM   1582 HD13 ILE A  99      16.904  -9.783 -17.046
ATOM   1583  N   ILE A 100      11.983 -10.015 -15.204
ATOM   1584  CA  ILE A 100      11.770 -10.068 -13.749
ATOM   1585  C   ILE A 100      10.442 -10.768 -13.444
ATOM   1586  O   ILE A 100       9.395 -10.428 -14.004
ATOM   1587  CB  ILE A 100      11.850  -8.666 -13.096
ATOM   1588  CG1 ILE A 100      13.260  -8.037 -13.180
ATOM   1589  CG2 ILE A 100      11.382  -8.692 -11.628
ATOM   1590  CD1 ILE A 100      14.279  -8.560 -12.156
ATOM   1591  H   ILE A 100      11.454  -9.326 -15.725
ATOM   1592  HA  ILE A 100      12.564 -10.667 -13.307
ATOM   1593  HB  ILE A 100      11.177  -8.008 -13.644
ATOM   1594 HG12 ILE A 100      13.162  -6.962 -13.027
ATOM   1595 HG13 ILE A 100      13.663  -8.184 -14.181
ATOM   1596 HG21 ILE A 100      11.603  -7.739 -11.155
ATOM   1597 HG22 ILE A 100      11.890  -9.484 -11.076
ATOM   1598 HG23 ILE A 100      10.306  -8.853 -11.571
ATOM   1599 HD11 ILE A 100      15.277  -8.219 -12.430
ATOM   1600 HD12 ILE A 100      14.260  -9.648 -12.130
ATOM   1601 HD13 ILE A 100      14.047  -8.177 -11.162
ATOM   1602  N   PHE A 101      10.483 -11.696 -12.493
ATOM   1603  CA  PHE A 101       9.331 -12.429 -11.978
ATOM   1604  C   PHE A 101       9.213 -12.238 -10.461
ATOM   1605  O   PHE A 101      10.215 -12.095  -9.762
ATOM   1606  CB  PHE A 101       9.444 -13.912 -12.369
ATOM   1607  CG  PHE A 101       9.392 -14.172 -13.866
ATOM   1608  CD1 PHE A 101      10.533 -13.954 -14.665
ATOM   1609  CD2 PHE A 101       8.201 -14.618 -14.469
ATOM   1610  CE1 PHE A 101      10.474 -14.146 -16.056
ATOM   1611  CE2 PHE A 101       8.145 -14.823 -15.860
ATOM   1612  CZ  PHE A 101       9.281 -14.584 -16.653
ATOM   1613  H   PHE A 101      11.383 -11.898 -12.068
ATOM   1614  HA  PHE A 101       8.425 -12.031 -12.432
ATOM   1615  HB2 PHE A 101       8.629 -14.458 -11.892
ATOM   1616  HB3 PHE A 101      10.377 -14.315 -11.973
ATOM   1617  HD1 PHE A 101      11.456 -13.622 -14.211
ATOM   1618  HD2 PHE A 101       7.324 -14.802 -13.865
ATOM   1619  HE1 PHE A 101      11.352 -13.965 -16.662
ATOM   1620  HE2 PHE A 101       7.230 -15.172 -16.318
ATOM   1621  HZ  PHE A 101       9.243 -14.751 -17.720
ATOM   1622  N   PHE A 102       7.989 -12.260  -9.939
ATOM   1623  CA  PHE A 102       7.699 -12.260  -8.509
ATOM   1624  C   PHE A 102       7.420 -13.691  -8.046
ATOM   1625  O   PHE A 102       6.357 -14.254  -8.322
ATOM   1626  CB  PHE A 102       6.534 -11.307  -8.203
ATOM   1627  CG  PHE A 102       6.759  -9.870  -8.638
ATOM   1628  CD1 PHE A 102       5.854  -9.249  -9.520
ATOM   1629  CD2 PHE A 102       7.866  -9.147  -8.153
ATOM   1630  CE1 PHE A 102       6.054  -7.913  -9.913
ATOM   1631  CE2 PHE A 102       8.073  -7.818  -8.561
ATOM   1632  CZ  PHE A 102       7.169  -7.200  -9.441
ATOM   1633  H   PHE A 102       7.208 -12.387 -10.576
ATOM   1634  HA  PHE A 102       8.570 -11.896  -7.962
ATOM   1635  HB2 PHE A 102       6.358 -11.312  -7.128
ATOM   1636  HB3 PHE A 102       5.632 -11.687  -8.681
ATOM   1637  HD1 PHE A 102       4.996  -9.792  -9.891
ATOM   1638  HD2 PHE A 102       8.561  -9.607  -7.466
ATOM   1639  HE1 PHE A 102       5.347  -7.434 -10.575
ATOM   1640  HE2 PHE A 102       8.919  -7.262  -8.183
ATOM   1641  HZ  PHE A 102       7.326  -6.172  -9.742
ATOM   1642  N   GLN A 103       8.378 -14.278  -7.331
ATOM   1643  CA  GLN A 103       8.224 -15.563  -6.658
ATOM   1644  C   GLN A 103       7.337 -15.403  -5.413
ATOM   1645  O   GLN A 103       7.535 -14.489  -4.604
ATOM   1646  CB  GLN A 103       9.613 -16.131  -6.330
ATOM   1647  CG  GLN A 103       9.554 -17.523  -5.676
ATOM   1648  CD  GLN A 103      10.932 -18.131  -5.410
ATOM   1649  OE1 GLN A 103      11.975 -17.610  -5.776
ATOM   1650  NE2 GLN A 103      10.986 -19.255  -4.733
ATOM   1651  H   GLN A 103       9.227 -13.753  -7.143
ATOM   1652  HA  GLN A 103       7.740 -16.254  -7.348
ATOM   1653  HB2 GLN A 103      10.135 -15.448  -5.661
ATOM   1654  HB3 GLN A 103      10.187 -16.196  -7.254
ATOM   1655  HG2 GLN A 103       8.995 -18.201  -6.322
ATOM   1656  HG3 GLN A 103       9.027 -17.454  -4.725
ATOM   1657 HE21 GLN A 103      11.891 -19.652  -4.550
ATOM   1658 HE22 GLN A 103      10.145 -19.680  -4.378
ATOM   1659  N   ARG A 104       6.367 -16.307  -5.256
ATOM   1660  CA  ARG A 104       5.393 -16.366  -4.154
ATOM   1661  C   ARG A 104       5.268 -17.803  -3.642
ATOM   1662  O   ARG A 104       5.316 -18.749  -4.423
ATOM   1663  CB  ARG A 104       4.027 -15.826  -4.629
ATOM   1664  CG  ARG A 104       4.086 -14.356  -5.082
ATOM   1665  CD  ARG A 104       2.715 -13.836  -5.529
ATOM   1666  NE  ARG A 104       2.829 -12.453  -6.030
ATOM   1667  CZ  ARG A 104       2.267 -11.925  -7.101
ATOM   1668  NH1 ARG A 104       2.649 -10.747  -7.481
ATOM   1669  NH2 ARG A 104       1.352 -12.531  -7.800
ATOM   1670  H   ARG A 104       6.263 -17.000  -5.994
ATOM   1671  HA  ARG A 104       5.744 -15.747  -3.327
ATOM   1672  HB2 ARG A 104       3.311 -15.911  -3.810
ATOM   1673  HB3 ARG A 104       3.669 -16.440  -5.459
ATOM   1674  HG2 ARG A 104       4.773 -14.262  -5.923
ATOM   1675  HG3 ARG A 104       4.453 -13.740  -4.260
ATOM   1676  HD2 ARG A 104       2.024 -13.863  -4.685
ATOM   1677  HD3 ARG A 104       2.335 -14.492  -6.314
ATOM   1678  HE  ARG A 104       3.476 -11.836  -5.556
ATOM   1679 HH11 ARG A 104       3.342 -10.273  -6.923
ATOM   1680 HH12 ARG A 104       2.369 -10.383  -8.389
ATOM   1681 HH21 ARG A 104       1.004 -13.414  -7.494
ATOM   1682 HH22 ARG A 104       0.936 -12.057  -8.598
ATOM   1683  N   SER A 105       5.097 -17.967  -2.334
ATOM   1684  CA  SER A 105       4.857 -19.269  -1.692
ATOM   1685  C   SER A 105       3.367 -19.643  -1.754
ATOM   1686  O   SER A 105       2.506 -18.783  -1.547
ATOM   1687  CB  SER A 105       5.371 -19.203  -0.251
ATOM   1688  OG  SER A 105       5.134 -20.406   0.440
ATOM   1689  H   SER A 105       5.042 -17.140  -1.760
ATOM   1690  HA  SER A 105       5.425 -20.040  -2.213
ATOM   1691  HB2 SER A 105       4.858 -18.394   0.272
ATOM   1692  HB3 SER A 105       6.442 -18.994  -0.256
ATOM   1693  HG  SER A 105       5.824 -21.058   0.217
ATOM   1694  N   VAL A 106       3.042 -20.910  -2.038
ATOM   1695  CA  VAL A 106       1.643 -21.373  -2.166
ATOM   1696  C   VAL A 106       0.928 -21.346  -0.800
ATOM   1697  O   VAL A 106       1.437 -21.943   0.155
ATOM   1698  CB  VAL A 106       1.560 -22.785  -2.774
ATOM   1699  CG1 VAL A 106       0.113 -23.287  -2.891
ATOM   1700  CG2 VAL A 106       2.141 -22.821  -4.192
ATOM   1701  H   VAL A 106       3.791 -21.582  -2.176
ATOM   1702  HA  VAL A 106       1.142 -20.704  -2.862
ATOM   1703  HB  VAL A 106       2.116 -23.472  -2.140
ATOM   1704 HG11 VAL A 106       0.107 -24.281  -3.338
ATOM   1705 HG12 VAL A 106      -0.469 -22.608  -3.515
ATOM   1706 HG13 VAL A 106      -0.355 -23.359  -1.911
ATOM   1707 HG21 VAL A 106       2.090 -23.832  -4.592
ATOM   1708 HG22 VAL A 106       3.175 -22.486  -4.196
ATOM   1709 HG23 VAL A 106       1.558 -22.170  -4.833
ATOM   1710  N   PRO A 107      -0.271 -20.733  -0.682
ATOM   1711  CA  PRO A 107      -1.040 -20.700   0.565
ATOM   1712  C   PRO A 107      -1.296 -22.094   1.157
ATOM   1713  O   PRO A 107      -1.760 -23.004   0.464
ATOM   1714  CB  PRO A 107      -2.351 -19.981   0.227
ATOM   1715  CG  PRO A 107      -1.962 -19.078  -0.940
ATOM   1716  CD  PRO A 107      -0.940 -19.925  -1.695
ATOM   1717  HA  PRO A 107      -0.487 -20.097   1.287
ATOM   1718  HB2 PRO A 107      -2.726 -19.406   1.074
ATOM   1719  HB3 PRO A 107      -3.102 -20.697  -0.111
ATOM   1720  HG2 PRO A 107      -1.482 -18.173  -0.564
ATOM   1721  HG3 PRO A 107      -2.821 -18.830  -1.563
ATOM   1722  HD2 PRO A 107      -0.244 -19.268  -2.218
ATOM   1723  HD3 PRO A 107      -1.451 -20.578  -2.403
ATOM   1724  N   GLY A 108      -0.972 -22.273   2.441
ATOM   1725  CA  GLY A 108      -1.132 -23.531   3.189
ATOM   1726  C   GLY A 108      -0.240 -24.704   2.744
ATOM   1727  O   GLY A 108      -0.349 -25.791   3.312
ATOM   1728  H   GLY A 108      -0.583 -21.486   2.941
ATOM   1729  HA2 GLY A 108      -0.917 -23.335   4.240
ATOM   1730  HA3 GLY A 108      -2.170 -23.854   3.111
ATOM   1731  N   HIP A 109       0.617 -24.508   1.733
ATOM   1732  CA  HIP A 109       1.454 -25.537   1.089
ATOM   1733  C   HIP A 109       2.871 -24.997   0.843
ATOM   1734  O   HIP A 109       3.413 -25.103  -0.255
ATOM   1735  CB  HIP A 109       0.779 -26.029  -0.207
ATOM   1736  CG  HIP A 109      -0.632 -26.538  -0.034
ATOM   1737  ND1 HIP A 109      -1.786 -25.772  -0.056
ATOM   1738  CD2 HIP A 109      -1.001 -27.837   0.184
ATOM   1739  CE1 HIP A 109      -2.835 -26.591   0.147
ATOM   1740  NE2 HIP A 109      -2.380 -27.852   0.291
ATOM   1741  H   HIP A 109       0.670 -23.570   1.352
ATOM   1742  HA  HIP A 109       1.556 -26.387   1.764
ATOM   1743  HB2 HIP A 109       1.383 -26.833  -0.629
ATOM   1744  HB3 HIP A 109       0.766 -25.217  -0.931
ATOM   1745  HD1 HIP A 109      -1.828 -24.753  -0.122
ATOM   1746  HD2 HIP A 109      -0.337 -28.688   0.273
ATOM   1747  HE1 HIP A 109      -3.873 -26.281   0.212
ATOM   1748  HE2 HIP A 109      -2.955 -28.670   0.471
ATOM   1749  N   ASP A 110       3.446 -24.361   1.862
ATOM   1750  CA  ASP A 110       4.461 -23.304   1.734
ATOM   1751  C   ASP A 110       5.793 -23.709   1.063
ATOM   1752  O   ASP A 110       6.541 -22.841   0.608
ATOM   1753  CB  ASP A 110       4.736 -22.720   3.134
ATOM   1754  CG  ASP A 110       3.491 -22.129   3.812
ATOM   1755  OD1 ASP A 110       3.433 -20.897   4.011
ATOM   1756  OD2 ASP A 110       2.589 -22.907   4.194
ATOM   1757  H   ASP A 110       2.918 -24.343   2.728
ATOM   1758  HA  ASP A 110       4.024 -22.516   1.122
ATOM   1759  HB2 ASP A 110       5.494 -21.940   3.044
ATOM   1760  HB3 ASP A 110       5.149 -23.506   3.770
ATOM   1761  N   ASN A 111       6.094 -25.008   0.966
ATOM   1762  CA  ASN A 111       7.259 -25.523   0.234
ATOM   1763  C   ASN A 111       7.106 -25.407  -1.299
ATOM   1764  O   ASN A 111       8.112 -25.373  -2.013
ATOM   1765  CB  ASN A 111       7.504 -26.983   0.661
ATOM   1766  CG  ASN A 111       7.989 -27.145   2.095
ATOM   1767  OD1 ASN A 111       8.437 -26.219   2.756
ATOM   1768  ND2 ASN A 111       7.930 -28.346   2.616
ATOM   1769  H   ASN A 111       5.444 -25.671   1.361
ATOM   1770  HA  ASN A 111       8.135 -24.931   0.504
ATOM   1771  HB2 ASN A 111       8.267 -27.418   0.015
ATOM   1772  HB3 ASN A 111       6.589 -27.560   0.526
ATOM   1773 HD21 ASN A 111       8.253 -28.478   3.560
ATOM   1774 HD22 ASN A 111       7.574 -29.119   2.078
ATOM   1775  N   LYS A 112       5.870 -25.333  -1.810
ATOM   1776  CA  LYS A 112       5.561 -25.077  -3.226
ATOM   1777  C   LYS A 112       5.668 -23.582  -3.553
ATOM   1778  O   LYS A 112       5.404 -22.726  -2.705
ATOM   1779  CB  LYS A 112       4.157 -25.592  -3.576
ATOM   1780  CG  LYS A 112       3.929 -27.093  -3.357
ATOM   1781  CD  LYS A 112       2.462 -27.423  -3.667
ATOM   1782  CE  LYS A 112       2.152 -28.892  -3.363
ATOM   1783  NZ  LYS A 112       0.705 -29.185  -3.498
ATOM   1784  H   LYS A 112       5.091 -25.328  -1.158
ATOM   1785  HA  LYS A 112       6.284 -25.607  -3.848
ATOM   1786  HB2 LYS A 112       3.958 -25.366  -4.625
ATOM   1787  HB3 LYS A 112       3.440 -25.049  -2.967
ATOM   1788  HG2 LYS A 112       4.140 -27.351  -2.318
ATOM   1789  HG3 LYS A 112       4.586 -27.665  -4.013
ATOM   1790  HD2 LYS A 112       2.260 -27.219  -4.720
ATOM   1791  HD3 LYS A 112       1.817 -26.787  -3.059
ATOM   1792  HE2 LYS A 112       2.477 -29.117  -2.344
ATOM   1793  HE3 LYS A 112       2.726 -29.521  -4.047
ATOM   1794  HZ1 LYS A 112       0.520 -30.160  -3.330
ATOM   1795  HZ2 LYS A 112       0.373 -28.965  -4.422
ATOM   1796  HZ3 LYS A 112       0.158 -28.655  -2.842
ATOM   1797  N   MET A 113       5.999 -23.277  -4.805
ATOM   1798  CA  MET A 113       6.222 -21.920  -5.318
ATOM   1799  C   MET A 113       5.356 -21.608  -6.546
ATOM   1800  O   MET A 113       4.953 -22.503  -7.284
ATOM   1801  CB  MET A 113       7.714 -21.725  -5.641
ATOM   1802  CG  MET A 113       8.600 -21.832  -4.394
ATOM   1803  SD  MET A 113       8.313 -20.532  -3.158
ATOM   1804  CE  MET A 113       9.224 -21.246  -1.764
ATOM   1805  H   MET A 113       6.137 -24.049  -5.448
ATOM   1806  HA  MET A 113       5.947 -21.198  -4.549
ATOM   1807  HB2 MET A 113       7.864 -20.740  -6.086
ATOM   1808  HB3 MET A 113       8.026 -22.478  -6.366
ATOM   1809  HG2 MET A 113       9.644 -21.787  -4.707
ATOM   1810  HG3 MET A 113       8.442 -22.804  -3.927
ATOM   1811  HE1 MET A 113       9.170 -20.571  -0.909
ATOM   1812  HE2 MET A 113      10.268 -21.394  -2.041
ATOM   1813  HE3 MET A 113       8.781 -22.205  -1.490
ATOM   1814  N   GLN A 114       5.100 -20.322  -6.767
ATOM   1815  CA  GLN A 114       4.407 -19.729  -7.914
ATOM   1816  C   GLN A 114       5.209 -18.509  -8.396
ATOM   1817  O   GLN A 114       5.874 -17.854  -7.591
ATOM   1818  CB  GLN A 114       2.991 -19.306  -7.484
ATOM   1819  CG  GLN A 114       2.035 -20.504  -7.336
ATOM   1820  CD  GLN A 114       0.830 -20.236  -6.440
ATOM   1821  OE1 GLN A 114       0.846 -19.398  -5.550
ATOM   1822  NE2 GLN A 114      -0.234 -20.994  -6.587
ATOM   1823  H   GLN A 114       5.434 -19.663  -6.071
ATOM   1824  HA  GLN A 114       4.341 -20.448  -8.733
ATOM   1825  HB2 GLN A 114       2.570 -18.627  -8.227
ATOM   1826  HB3 GLN A 114       3.072 -18.764  -6.541
ATOM   1827  HG2 GLN A 114       2.563 -21.358  -6.916
ATOM   1828  HG3 GLN A 114       1.685 -20.787  -8.326
ATOM   1829 HE21 GLN A 114      -1.001 -20.853  -5.940
ATOM   1830 HE22 GLN A 114      -0.293 -21.691  -7.308
ATOM   1831  N   PHE A 115       5.141 -18.186  -9.688
ATOM   1832  CA  PHE A 115       5.941 -17.116 -10.299
ATOM   1833  C   PHE A 115       5.084 -16.244 -11.224
ATOM   1834  O   PHE A 115       4.690 -16.681 -12.304
ATOM   1835  CB  PHE A 115       7.122 -17.737 -11.062
ATOM   1836  CG  PHE A 115       8.143 -18.467 -10.205
ATOM   1837  CD1 PHE A 115       7.973 -19.834  -9.906
ATOM   1838  CD2 PHE A 115       9.285 -17.790  -9.734
ATOM   1839  CE1 PHE A 115       8.928 -20.514  -9.128
ATOM   1840  CE2 PHE A 115      10.248 -18.476  -8.972
ATOM   1841  CZ  PHE A 115      10.067 -19.834  -8.662
ATOM   1842  H   PHE A 115       4.573 -18.752 -10.301
ATOM   1843  HA  PHE A 115       6.355 -16.470  -9.525
ATOM   1844  HB2 PHE A 115       7.636 -16.945 -11.609
ATOM   1845  HB3 PHE A 115       6.727 -18.434 -11.801
ATOM   1846  HD1 PHE A 115       7.111 -20.366 -10.280
ATOM   1847  HD2 PHE A 115       9.431 -16.745  -9.968
ATOM   1848  HE1 PHE A 115       8.797 -21.564  -8.906
ATOM   1849  HE2 PHE A 115      11.132 -17.959  -8.623
ATOM   1850  HZ  PHE A 115      10.809 -20.356  -8.076
ATOM   1851  N   GLU A 116       4.799 -15.008 -10.816
ATOM   1852  CA  GLU A 116       4.119 -14.003 -11.649
ATOM   1853  C   GLU A 116       5.140 -13.234 -12.505
ATOM   1854  O   GLU A 116       6.171 -12.816 -11.985
ATOM   1855  CB  GLU A 116       3.325 -13.050 -10.743
ATOM   1856  CG  GLU A 116       2.430 -12.085 -11.532
ATOM   1857  CD  GLU A 116       1.759 -11.072 -10.606
ATOM   1858  OE1 GLU A 116       2.398 -10.078 -10.209
ATOM   1859  OE2 GLU A 116       0.583 -11.273 -10.239
ATOM   1860  H   GLU A 116       5.178 -14.700  -9.925
ATOM   1861  HA  GLU A 116       3.411 -14.498 -12.309
ATOM   1862  HB2 GLU A 116       4.021 -12.474 -10.135
ATOM   1863  HB3 GLU A 116       2.694 -13.635 -10.075
ATOM   1864  HG2 GLU A 116       1.668 -12.659 -12.061
ATOM   1865  HG3 GLU A 116       3.026 -11.546 -12.268
ATOM   1866  N   SER A 117       4.874 -12.989 -13.790
ATOM   1867  CA  SER A 117       5.712 -12.077 -14.589
ATOM   1868  C   SER A 117       5.461 -10.620 -14.187
ATOM   1869  O   SER A 117       4.315 -10.171 -14.160
ATOM   1870  CB  SER A 117       5.453 -12.267 -16.082
ATOM   1871  OG  SER A 117       6.332 -11.431 -16.809
ATOM   1872  H   SER A 117       3.976 -13.280 -14.167
ATOM   1873  HA  SER A 117       6.761 -12.307 -14.402
ATOM   1874  HB2 SER A 117       4.421 -12.001 -16.311
ATOM   1875  HB3 SER A 117       5.623 -13.308 -16.361
ATOM   1876  HG  SER A 117       7.218 -11.816 -16.768
ATOM   1877  N   SER A 118       6.511  -9.849 -13.890
ATOM   1878  CA  SER A 118       6.333  -8.494 -13.347
ATOM   1879  C   SER A 118       5.728  -7.509 -14.356
ATOM   1880  O   SER A 118       4.877  -6.708 -13.972
ATOM   1881  CB  SER A 118       7.629  -7.955 -12.744
ATOM   1882  OG  SER A 118       8.597  -7.735 -13.741
ATOM   1883  H   SER A 118       7.450 -10.230 -13.959
ATOM   1884  HA  SER A 118       5.617  -8.572 -12.531
ATOM   1885  HB2 SER A 118       8.011  -8.662 -12.006
ATOM   1886  HB3 SER A 118       7.419  -7.007 -12.247
ATOM   1887  HG  SER A 118       8.908  -8.604 -14.058
ATOM   1888  N   SER A 119       6.067  -7.613 -15.648
ATOM   1889  CA  SER A 119       5.406  -6.863 -16.734
ATOM   1890  C   SER A 119       3.896  -7.117 -16.823
ATOM   1891  O   SER A 119       3.156  -6.240 -17.272
ATOM   1892  CB  SER A 119       6.004  -7.253 -18.089
ATOM   1893  OG  SER A 119       7.242  -6.624 -18.323
ATOM   1894  H   SER A 119       6.804  -8.260 -15.895
ATOM   1895  HA  SER A 119       5.553  -5.795 -16.587
ATOM   1896  HB2 SER A 119       5.322  -6.942 -18.881
ATOM   1897  HB3 SER A 119       6.127  -8.335 -18.137
ATOM   1898  HG  SER A 119       7.493  -6.874 -19.238
ATOM   1899  N   TYR A 120       3.435  -8.297 -16.403
ATOM   1900  CA  TYR A 120       2.089  -8.812 -16.650
ATOM   1901  C   TYR A 120       1.461  -9.283 -15.329
ATOM   1902  O   TYR A 120       1.286 -10.471 -15.077
ATOM   1903  CB  TYR A 120       2.162  -9.886 -17.756
ATOM   1904  CG  TYR A 120       2.958  -9.458 -18.981
ATOM   1905  CD1 TYR A 120       4.191 -10.075 -19.268
ATOM   1906  CD2 TYR A 120       2.524  -8.377 -19.775
ATOM   1907  CE1 TYR A 120       5.009  -9.576 -20.299
ATOM   1908  CE2 TYR A 120       3.336  -7.899 -20.824
ATOM   1909  CZ  TYR A 120       4.589  -8.481 -21.063
ATOM   1910  OH  TYR A 120       5.429  -7.940 -21.984
ATOM   1911  H   TYR A 120       4.088  -8.930 -15.958
ATOM   1912  HA  TYR A 120       1.460  -8.005 -17.026
ATOM   1913  HB2 TYR A 120       1.149 -10.143 -18.067
ATOM   1914  HB3 TYR A 120       2.621 -10.784 -17.342
ATOM   1915  HD1 TYR A 120       4.540 -10.902 -18.665
ATOM   1916  HD2 TYR A 120       1.591  -7.880 -19.547
ATOM   1917  HE1 TYR A 120       5.979 -10.014 -20.478
ATOM   1918  HE2 TYR A 120       3.026  -7.047 -21.411
ATOM   1919  HH  TYR A 120       6.322  -7.812 -21.591
ATOM   1920  N   GLU A 121       1.127  -8.330 -14.457
ATOM   1921  CA  GLU A 121       0.504  -8.591 -13.151
ATOM   1922  C   GLU A 121      -0.806  -9.399 -13.313
ATOM   1923  O   GLU A 121      -1.655  -9.056 -14.139
ATOM   1924  CB  GLU A 121       0.292  -7.236 -12.451
ATOM   1925  CG  GLU A 121      -0.024  -7.345 -10.954
ATOM   1926  CD  GLU A 121      -0.209  -5.957 -10.315
ATOM   1927  OE1 GLU A 121       0.729  -5.126 -10.363
ATOM   1928  OE2 GLU A 121      -1.302  -5.688  -9.771
ATOM   1929  H   GLU A 121       1.316  -7.372 -14.710
ATOM   1930  HA  GLU A 121       1.203  -9.178 -12.554
ATOM   1931  HB2 GLU A 121      -0.513  -6.694 -12.950
ATOM   1932  HB3 GLU A 121       1.208  -6.652 -12.556
ATOM   1933  HG2 GLU A 121       0.796  -7.861 -10.454
ATOM   1934  HG3 GLU A 121      -0.931  -7.941 -10.826
ATOM   1935  N   GLY A 122      -0.965 -10.493 -12.561
ATOM   1936  CA  GLY A 122      -2.021 -11.496 -12.759
ATOM   1937  C   GLY A 122      -1.713 -12.606 -13.781
ATOM   1938  O   GLY A 122      -2.532 -13.512 -13.932
ATOM   1939  H   GLY A 122      -0.294 -10.686 -11.821
ATOM   1940  HA2 GLY A 122      -2.214 -11.978 -11.800
ATOM   1941  HA3 GLY A 122      -2.939 -10.998 -13.071
ATOM   1942  N   TYR A 123      -0.563 -12.587 -14.463
ATOM   1943  CA  TYR A 123      -0.102 -13.659 -15.358
ATOM   1944  C   TYR A 123       1.115 -14.392 -14.772
ATOM   1945  O   TYR A 123       2.120 -13.784 -14.399
ATOM   1946  CB  TYR A 123       0.210 -13.132 -16.766
ATOM   1947  CG  TYR A 123      -0.947 -12.544 -17.554
ATOM   1948  CD1 TYR A 123      -1.420 -11.248 -17.272
ATOM   1949  CD2 TYR A 123      -1.506 -13.269 -18.626
ATOM   1950  CE1 TYR A 123      -2.441 -10.680 -18.058
ATOM   1951  CE2 TYR A 123      -2.524 -12.697 -19.412
ATOM   1952  CZ  TYR A 123      -2.986 -11.404 -19.127
ATOM   1953  OH  TYR A 123      -3.945 -10.834 -19.904
ATOM   1954  H   TYR A 123       0.065 -11.799 -14.339
ATOM   1955  HA  TYR A 123      -0.898 -14.391 -15.471
ATOM   1956  HB2 TYR A 123       0.612 -13.965 -17.337
ATOM   1957  HB3 TYR A 123       1.006 -12.394 -16.704
ATOM   1958  HD1 TYR A 123      -0.992 -10.681 -16.456
ATOM   1959  HD2 TYR A 123      -1.140 -14.260 -18.859
ATOM   1960  HE1 TYR A 123      -2.801  -9.684 -17.846
ATOM   1961  HE2 TYR A 123      -2.941 -13.250 -20.241
ATOM   1962  HH  TYR A 123      -4.269 -11.452 -20.571
ATOM   1963  N   PHE A 124       1.034 -15.718 -14.728
ATOM   1964  CA  PHE A 124       1.958 -16.611 -14.033
ATOM   1965  C   PHE A 124       2.567 -17.652 -14.976
ATOM   1966  O   PHE A 124       1.932 -18.072 -15.944
ATOM   1967  CB  PHE A 124       1.208 -17.329 -12.900
ATOM   1968  CG  PHE A 124       0.649 -16.451 -11.796
ATOM   1969  CD1 PHE A 124      -0.575 -15.777 -11.976
ATOM   1970  CD2 PHE A 124       1.319 -16.357 -10.562
ATOM   1971  CE1 PHE A 124      -1.120 -15.008 -10.934
ATOM   1972  CE2 PHE A 124       0.769 -15.598  -9.515
ATOM   1973  CZ  PHE A 124      -0.449 -14.919  -9.702
ATOM   1974  H   PHE A 124       0.205 -16.152 -15.120
ATOM   1975  HA  PHE A 124       2.769 -16.033 -13.604
ATOM   1976  HB2 PHE A 124       1.881 -18.060 -12.450
ATOM   1977  HB3 PHE A 124       0.383 -17.886 -13.343
ATOM   1978  HD1 PHE A 124      -1.106 -15.858 -12.914
ATOM   1979  HD2 PHE A 124       2.252 -16.881 -10.412
ATOM   1980  HE1 PHE A 124      -2.062 -14.495 -11.077
ATOM   1981  HE2 PHE A 124       1.282 -15.541  -8.566
ATOM   1982  HZ  PHE A 124      -0.874 -14.333  -8.899
ATOM   1983  N   LEU A 125       3.770 -18.127 -14.653
ATOM   1984  CA  LEU A 125       4.322 -19.354 -15.234
ATOM   1985  C   LEU A 125       3.424 -20.557 -14.890
ATOM   1986  O   LEU A 125       2.956 -20.673 -13.757
ATOM   1987  CB  LEU A 125       5.751 -19.585 -14.708
ATOM   1988  CG  LEU A 125       6.786 -18.498 -15.045
ATOM   1989  CD1 LEU A 125       8.161 -18.931 -14.536
ATOM   1990  CD2 LEU A 125       6.901 -18.251 -16.549
ATOM   1991  H   LEU A 125       4.230 -17.739 -13.835
ATOM   1992  HA  LEU A 125       4.351 -19.252 -16.319
ATOM   1993  HB2 LEU A 125       6.104 -20.530 -15.113
ATOM   1994  HB3 LEU A 125       5.705 -19.695 -13.624
ATOM   1995  HG  LEU A 125       6.511 -17.567 -14.550
ATOM   1996 HD11 LEU A 125       8.860 -18.101 -14.634
ATOM   1997 HD12 LEU A 125       8.525 -19.783 -15.110
ATOM   1998 HD13 LEU A 125       8.104 -19.211 -13.486
ATOM   1999 HD21 LEU A 125       7.735 -17.579 -16.750
ATOM   2000 HD22 LEU A 125       5.987 -17.786 -16.914
ATOM   2001 HD23 LEU A 125       7.068 -19.192 -17.073
ATOM   2002  N   ALA A 126       3.199 -21.457 -15.849
ATOM   2003  CA  ALA A 126       2.398 -22.670 -15.681
ATOM   2004  C   ALA A 126       2.919 -23.838 -16.538
ATOM   2005  O   ALA A 126       3.553 -23.631 -17.573
ATOM   2006  CB  ALA A 126       0.935 -22.351 -16.023
ATOM   2007  H   ALA A 126       3.578 -21.277 -16.774
ATOM   2008  HA  ALA A 126       2.451 -22.981 -14.638
ATOM   2009  HB1 ALA A 126       0.313 -23.232 -15.859
ATOM   2010  HB2 ALA A 126       0.851 -22.041 -17.063
ATOM   2011  HB3 ALA A 126       0.573 -21.546 -15.389
ATOM   2012  N   ALA A 127       2.612 -25.071 -16.130
ATOM   2013  CA  ALA A 127       2.896 -26.282 -16.902
ATOM   2014  C   ALA A 127       1.676 -26.741 -17.727
ATOM   2015  O   ALA A 127       0.539 -26.697 -17.252
ATOM   2016  CB  ALA A 127       3.397 -27.372 -15.946
ATOM   2017  H   ALA A 127       2.079 -25.169 -15.273
ATOM   2018  HA  ALA A 127       3.702 -26.073 -17.605
ATOM   2019  HB1 ALA A 127       3.664 -28.262 -16.517
ATOM   2020  HB2 ALA A 127       2.616 -27.627 -15.228
ATOM   2021  HB3 ALA A 127       4.278 -27.016 -15.410
ATOM   2022  N   GLU A 128       1.907 -27.228 -18.949
ATOM   2023  CA  GLU A 128       0.873 -27.777 -19.839
ATOM   2024  C   GLU A 128       1.377 -29.001 -20.625
ATOM   2025  O   GLU A 128       2.491 -29.000 -21.152
ATOM   2026  CB  GLU A 128       0.375 -26.662 -20.779
ATOM   2027  CG  GLU A 128      -0.704 -27.147 -21.759
ATOM   2028  CD  GLU A 128      -1.364 -25.990 -22.522
ATOM   2029  OE1 GLU A 128      -0.800 -25.526 -23.535
ATOM   2030  OE2 GLU A 128      -2.473 -25.566 -22.130
ATOM   2031  H   GLU A 128       2.855 -27.184 -19.315
ATOM   2032  HA  GLU A 128       0.025 -28.105 -19.236
ATOM   2033  HB2 GLU A 128       1.214 -26.257 -21.347
ATOM   2034  HB3 GLU A 128      -0.047 -25.865 -20.167
ATOM   2035  HG2 GLU A 128      -1.465 -27.699 -21.201
ATOM   2036  HG3 GLU A 128      -0.251 -27.834 -22.476
ATOM   2037  N   LYS A 129       0.538 -30.040 -20.742
ATOM   2038  CA  LYS A 129       0.800 -31.219 -21.584
ATOM   2039  C   LYS A 129       0.417 -30.957 -23.046
ATOM   2040  O   LYS A 129      -0.653 -30.423 -23.332
ATOM   2041  CB  LYS A 129       0.084 -32.449 -21.000
ATOM   2042  CG  LYS A 129       0.581 -33.754 -21.641
ATOM   2043  CD  LYS A 129      -0.117 -34.976 -21.034
ATOM   2044  CE  LYS A 129       0.497 -36.255 -21.615
ATOM   2045  NZ  LYS A 129      -0.144 -37.474 -21.070
ATOM   2046  H   LYS A 129      -0.365 -29.977 -20.293
ATOM   2047  HA  LYS A 129       1.871 -31.425 -21.556
ATOM   2048  HB2 LYS A 129      -0.993 -32.352 -21.151
ATOM   2049  HB3 LYS A 129       0.280 -32.495 -19.927
ATOM   2050  HG2 LYS A 129       1.656 -33.841 -21.480
ATOM   2051  HG3 LYS A 129       0.386 -33.738 -22.714
ATOM   2052  HD2 LYS A 129      -1.182 -34.938 -21.268
ATOM   2053  HD3 LYS A 129       0.012 -34.970 -19.951
ATOM   2054  HE2 LYS A 129       1.566 -36.264 -21.388
ATOM   2055  HE3 LYS A 129       0.385 -36.235 -22.702
ATOM   2056  HZ1 LYS A 129       0.270 -38.303 -21.461
ATOM   2057  HZ2 LYS A 129      -1.126 -37.499 -21.286
ATOM   2058  HZ3 LYS A 129      -0.045 -37.528 -20.072
ATOM   2059  N   GLU A 130       1.275 -31.380 -23.967
ATOM   2060  CA  GLU A 130       1.154 -31.223 -25.420
ATOM   2061  C   GLU A 130       1.373 -32.583 -26.103
ATOM   2062  O   GLU A 130       2.483 -32.912 -26.528
ATOM   2063  CB  GLU A 130       2.161 -30.157 -25.899
ATOM   2064  CG  GLU A 130       1.715 -28.717 -25.594
ATOM   2065  CD  GLU A 130       0.680 -28.206 -26.610
ATOM   2066  OE1 GLU A 130      -0.506 -28.590 -26.535
ATOM   2067  OE2 GLU A 130       1.059 -27.429 -27.514
ATOM   2068  H   GLU A 130       2.107 -31.854 -23.630
ATOM   2069  HA  GLU A 130       0.148 -30.891 -25.680
ATOM   2070  HB2 GLU A 130       2.302 -30.247 -26.977
ATOM   2071  HB3 GLU A 130       3.125 -30.338 -25.420
ATOM   2072  HG2 GLU A 130       2.598 -28.076 -25.633
ATOM   2073  HG3 GLU A 130       1.319 -28.650 -24.578
ATOM   2074  N   ARG A 131       0.298 -33.383 -26.179
ATOM   2075  CA  ARG A 131       0.251 -34.778 -26.669
ATOM   2076  C   ARG A 131       1.203 -35.724 -25.923
ATOM   2077  O   ARG A 131       0.780 -36.399 -24.987
ATOM   2078  CB  ARG A 131       0.390 -34.810 -28.205
ATOM   2079  CG  ARG A 131       0.121 -36.204 -28.802
ATOM   2080  CD  ARG A 131       0.479 -36.260 -30.292
ATOM   2081  NE  ARG A 131       1.934 -36.151 -30.496
ATOM   2082  CZ  ARG A 131       2.585 -36.024 -31.634
ATOM   2083  NH1 ARG A 131       3.876 -35.923 -31.594
ATOM   2084  NH2 ARG A 131       1.991 -35.994 -32.791
ATOM   2085  H   ARG A 131      -0.563 -33.010 -25.801
ATOM   2086  HA  ARG A 131      -0.746 -35.157 -26.443
ATOM   2087  HB2 ARG A 131       1.391 -34.478 -28.481
ATOM   2088  HB3 ARG A 131      -0.323 -34.108 -28.642
ATOM   2089  HG2 ARG A 131      -0.937 -36.440 -28.683
ATOM   2090  HG3 ARG A 131       0.704 -36.962 -28.279
ATOM   2091  HD2 ARG A 131      -0.035 -35.451 -30.815
ATOM   2092  HD3 ARG A 131       0.133 -37.212 -30.698
ATOM   2093  HE  ARG A 131       2.539 -36.161 -29.679
ATOM   2094 HH11 ARG A 131       4.314 -35.947 -30.677
ATOM   2095 HH12 ARG A 131       4.412 -35.824 -32.433
ATOM   2096 HH21 ARG A 131       0.994 -36.077 -32.835
ATOM   2097 HH22 ARG A 131       2.533 -35.897 -33.629
ATOM   2098  N   ASP A 132       2.467 -35.779 -26.335
ATOM   2099  CA  ASP A 132       3.534 -36.618 -25.770
ATOM   2100  C   ASP A 132       4.666 -35.810 -25.097
ATOM   2101  O   ASP A 132       5.579 -36.398 -24.516
ATOM   2102  CB  ASP A 132       4.055 -37.577 -26.856
ATOM   2103  CG  ASP A 132       4.836 -36.881 -27.979
ATOM   2104  OD1 ASP A 132       4.214 -36.156 -28.785
ATOM   2105  OD2 ASP A 132       6.060 -37.106 -28.089
ATOM   2106  H   ASP A 132       2.717 -35.160 -27.095
ATOM   2107  HA  ASP A 132       3.104 -37.238 -24.983
ATOM   2108  HB2 ASP A 132       3.208 -38.113 -27.291
ATOM   2109  HB3 ASP A 132       4.696 -38.321 -26.379
ATOM   2110  N   LEU A 133       4.592 -34.477 -25.142
ATOM   2111  CA  LEU A 133       5.493 -33.537 -24.467
ATOM   2112  C   LEU A 133       4.791 -32.827 -23.297
ATOM   2113  O   LEU A 133       3.565 -32.816 -23.196
ATOM   2114  CB  LEU A 133       6.020 -32.511 -25.492
ATOM   2115  CG  LEU A 133       6.905 -33.095 -26.610
ATOM   2116  CD1 LEU A 133       7.268 -31.983 -27.596
ATOM   2117  CD2 LEU A 133       8.208 -33.685 -26.067
ATOM   2118  H   LEU A 133       3.793 -34.069 -25.618
ATOM   2119  HA  LEU A 133       6.340 -34.077 -24.044
ATOM   2120  HB2 LEU A 133       6.599 -31.750 -24.967
ATOM   2121  HB3 LEU A 133       5.163 -32.014 -25.949
ATOM   2122  HG  LEU A 133       6.359 -33.869 -27.149
ATOM   2123 HD11 LEU A 133       7.867 -32.396 -28.407
ATOM   2124 HD12 LEU A 133       7.839 -31.204 -27.091
ATOM   2125 HD13 LEU A 133       6.358 -31.560 -28.019
ATOM   2126 HD21 LEU A 133       8.834 -34.013 -26.897
ATOM   2127 HD22 LEU A 133       7.993 -34.550 -25.442
ATOM   2128 HD23 LEU A 133       8.747 -32.937 -25.485
ATOM   2129  N   PHE A 134       5.581 -32.174 -22.448
ATOM   2130  CA  PHE A 134       5.128 -31.228 -21.425
ATOM   2131  C   PHE A 134       5.955 -29.942 -21.556
ATOM   2132  O   PHE A 134       7.171 -30.020 -21.747
ATOM   2133  CB  PHE A 134       5.277 -31.845 -20.027
ATOM   2134  CG  PHE A 134       4.372 -33.023 -19.712
ATOM   2135  CD1 PHE A 134       4.694 -34.313 -20.179
ATOM   2136  CD2 PHE A 134       3.247 -32.847 -18.884
ATOM   2137  CE1 PHE A 134       3.897 -35.416 -19.825
ATOM   2138  CE2 PHE A 134       2.459 -33.953 -18.517
ATOM   2139  CZ  PHE A 134       2.784 -35.237 -18.986
ATOM   2140  H   PHE A 134       6.578 -32.226 -22.596
ATOM   2141  HA  PHE A 134       4.080 -30.976 -21.583
ATOM   2142  HB2 PHE A 134       5.091 -31.064 -19.289
ATOM   2143  HB3 PHE A 134       6.309 -32.172 -19.906
ATOM   2144  HD1 PHE A 134       5.568 -34.461 -20.797
ATOM   2145  HD2 PHE A 134       3.000 -31.866 -18.504
ATOM   2146  HE1 PHE A 134       4.152 -36.405 -20.182
ATOM   2147  HE2 PHE A 134       1.608 -33.815 -17.863
ATOM   2148  HZ  PHE A 134       2.182 -36.088 -18.695
ATOM   2149  N   LYS A 135       5.316 -28.769 -21.488
ATOM   2150  CA  LYS A 135       5.921 -27.466 -21.827
ATOM   2151  C   LYS A 135       5.582 -26.375 -20.808
ATOM   2152  O   LYS A 135       4.497 -26.379 -20.222
ATOM   2153  CB  LYS A 135       5.499 -27.030 -23.246
ATOM   2154  CG  LYS A 135       5.722 -28.123 -24.305
ATOM   2155  CD  LYS A 135       5.685 -27.575 -25.736
ATOM   2156  CE  LYS A 135       5.899 -28.732 -26.721
ATOM   2157  NZ  LYS A 135       5.800 -28.295 -28.133
ATOM   2158  H   LYS A 135       4.314 -28.784 -21.307
ATOM   2159  HA  LYS A 135       7.007 -27.569 -21.825
ATOM   2160  HB2 LYS A 135       6.083 -26.148 -23.516
ATOM   2161  HB3 LYS A 135       4.443 -26.754 -23.244
ATOM   2162  HG2 LYS A 135       4.951 -28.888 -24.198
ATOM   2163  HG3 LYS A 135       6.690 -28.588 -24.138
ATOM   2164  HD2 LYS A 135       6.478 -26.837 -25.863
ATOM   2165  HD3 LYS A 135       4.721 -27.100 -25.921
ATOM   2166  HE2 LYS A 135       5.151 -29.503 -26.524
ATOM   2167  HE3 LYS A 135       6.885 -29.166 -26.537
ATOM   2168  HZ1 LYS A 135       5.957 -29.065 -28.761
ATOM   2169  HZ2 LYS A 135       6.483 -27.588 -28.350
ATOM   2170  HZ3 LYS A 135       4.888 -27.922 -28.337
ATOM   2171  N   LEU A 136       6.499 -25.424 -20.634
ATOM   2172  CA  LEU A 136       6.293 -24.210 -19.834
ATOM   2173  C   LEU A 136       5.551 -23.144 -20.661
ATOM   2174  O   LEU A 136       5.933 -22.853 -21.797
ATOM   2175  CB  LEU A 136       7.664 -23.714 -19.343
ATOM   2176  CG  LEU A 136       7.643 -22.500 -18.398
ATOM   2177  CD1 LEU A 136       7.123 -22.879 -17.016
ATOM   2178  CD2 LEU A 136       9.058 -21.948 -18.221
ATOM   2179  H   LEU A 136       7.357 -25.494 -21.167
ATOM   2180  HA  LEU A 136       5.684 -24.460 -18.964
ATOM   2181  HB2 LEU A 136       8.228 -23.432 -20.224
ATOM   2182  HB3 LEU A 136       8.189 -24.535 -18.852
ATOM   2183  HG  LEU A 136       7.017 -21.712 -18.817
ATOM   2184 HD11 LEU A 136       7.176 -22.011 -16.364
ATOM   2185 HD12 LEU A 136       7.741 -23.671 -16.594
ATOM   2186 HD13 LEU A 136       6.090 -23.213 -17.079
ATOM   2187 HD21 LEU A 136       9.032 -21.067 -17.579
ATOM   2188 HD22 LEU A 136       9.472 -21.659 -19.185
ATOM   2189 HD23 LEU A 136       9.701 -22.702 -17.766
ATOM   2190  N   ILE A 137       4.507 -22.552 -20.084
ATOM   2191  CA  ILE A 137       3.653 -21.520 -20.692
ATOM   2192  C   ILE A 137       3.380 -20.370 -19.706
ATOM   2193  O   ILE A 137       3.691 -20.469 -18.519
ATOM   2194  CB  ILE A 137       2.329 -22.135 -21.212
ATOM   2195  CG1 ILE A 137       1.494 -22.789 -20.087
ATOM   2196  CG2 ILE A 137       2.595 -23.134 -22.352
ATOM   2197  CD1 ILE A 137       0.017 -22.964 -20.454
ATOM   2198  H   ILE A 137       4.261 -22.844 -19.141
ATOM   2199  HA  ILE A 137       4.174 -21.084 -21.545
ATOM   2200  HB  ILE A 137       1.739 -21.321 -21.637
ATOM   2201 HG12 ILE A 137       1.530 -22.161 -19.200
ATOM   2202 HG13 ILE A 137       1.916 -23.762 -19.829
ATOM   2203 HG21 ILE A 137       1.657 -23.430 -22.821
ATOM   2204 HG22 ILE A 137       3.093 -24.026 -21.969
ATOM   2205 HG23 ILE A 137       3.228 -22.671 -23.110
ATOM   2206 HD11 ILE A 137      -0.514 -23.404 -19.610
ATOM   2207 HD12 ILE A 137      -0.086 -23.618 -21.318
ATOM   2208 HD13 ILE A 137      -0.425 -21.993 -20.681
ATOM   2209  N   LEU A 138       2.757 -19.291 -20.191
ATOM   2210  CA  LEU A 138       2.173 -18.235 -19.356
ATOM   2211  C   LEU A 138       0.642 -18.412 -19.264
ATOM   2212  O   LEU A 138      -0.011 -18.680 -20.276
ATOM   2213  CB  LEU A 138       2.579 -16.857 -19.918
ATOM   2214  CG  LEU A 138       2.462 -15.715 -18.890
ATOM   2215  CD1 LEU A 138       3.612 -15.719 -17.880
ATOM   2216  CD2 LEU A 138       2.497 -14.367 -19.606
ATOM   2217  H   LEU A 138       2.528 -19.276 -21.174
ATOM   2218  HA  LEU A 138       2.581 -18.326 -18.351
ATOM   2219  HB2 LEU A 138       1.943 -16.636 -20.776
ATOM   2220  HB3 LEU A 138       3.608 -16.891 -20.275
ATOM   2221  HG  LEU A 138       1.516 -15.805 -18.358
ATOM   2222 HD11 LEU A 138       3.449 -14.942 -17.134
ATOM   2223 HD12 LEU A 138       4.559 -15.537 -18.387
ATOM   2224 HD13 LEU A 138       3.671 -16.680 -17.376
ATOM   2225 HD21 LEU A 138       2.448 -13.554 -18.882
ATOM   2226 HD22 LEU A 138       1.643 -14.290 -20.277
ATOM   2227 HD23 LEU A 138       3.420 -14.280 -20.177
ATOM   2228  N   LYS A 139       0.062 -18.241 -18.071
ATOM   2229  CA  LYS A 139      -1.377 -18.374 -17.776
ATOM   2230  C   LYS A 139      -1.876 -17.208 -16.916
ATOM   2231  O   LYS A 139      -1.245 -16.862 -15.920
ATOM   2232  CB  LYS A 139      -1.617 -19.723 -17.068
ATOM   2233  CG  LYS A 139      -3.097 -19.945 -16.714
ATOM   2234  CD  LYS A 139      -3.329 -21.247 -15.945
ATOM   2235  CE  LYS A 139      -4.813 -21.340 -15.566
ATOM   2236  NZ  LYS A 139      -5.112 -22.552 -14.772
ATOM   2237  H   LYS A 139       0.679 -18.053 -17.282
ATOM   2238  HA  LYS A 139      -1.941 -18.369 -18.710
ATOM   2239  HB2 LYS A 139      -1.027 -19.752 -16.150
ATOM   2240  HB3 LYS A 139      -1.283 -20.534 -17.719
ATOM   2241  HG2 LYS A 139      -3.689 -19.953 -17.631
ATOM   2242  HG3 LYS A 139      -3.440 -19.131 -16.080
ATOM   2243  HD2 LYS A 139      -2.723 -21.240 -15.039
ATOM   2244  HD3 LYS A 139      -3.046 -22.099 -16.564
ATOM   2245  HE2 LYS A 139      -5.411 -21.342 -16.480
ATOM   2246  HE3 LYS A 139      -5.085 -20.453 -14.987
ATOM   2247  HZ1 LYS A 139      -6.086 -22.590 -14.521
ATOM   2248  HZ2 LYS A 139      -4.583 -22.566 -13.905
ATOM   2249  HZ3 LYS A 139      -4.876 -23.389 -15.277
ATOM   2250  N   LYS A 140      -3.038 -16.639 -17.251
ATOM   2251  CA  LYS A 140      -3.725 -15.641 -16.411
ATOM   2252  C   LYS A 140      -4.481 -16.310 -15.257
ATOM   2253  O   LYS A 140      -5.209 -17.277 -15.480
ATOM   2254  CB  LYS A 140      -4.653 -14.778 -17.280
ATOM   2255  CG  LYS A 140      -4.955 -13.434 -16.601
ATOM   2256  CD  LYS A 140      -5.859 -12.569 -17.486
ATOM   2257  CE  LYS A 140      -5.888 -11.131 -16.956
ATOM   2258  NZ  LYS A 140      -6.523 -10.204 -17.920
ATOM   2259  H   LYS A 140      -3.514 -16.984 -18.071
ATOM   2260  HA  LYS A 140      -2.970 -14.986 -15.977
ATOM   2261  HB2 LYS A 140      -5.583 -15.314 -17.476
ATOM   2262  HB3 LYS A 140      -4.165 -14.581 -18.234
ATOM   2263  HG2 LYS A 140      -4.012 -12.911 -16.432
ATOM   2264  HG3 LYS A 140      -5.444 -13.599 -15.640
ATOM   2265  HD2 LYS A 140      -6.869 -12.982 -17.495
ATOM   2266  HD3 LYS A 140      -5.473 -12.573 -18.504
ATOM   2267  HE2 LYS A 140      -4.860 -10.808 -16.769
ATOM   2268  HE3 LYS A 140      -6.426 -11.114 -16.005
ATOM   2269  HZ1 LYS A 140      -6.556  -9.268 -17.554
ATOM   2270  HZ2 LYS A 140      -7.466 -10.481 -18.130
ATOM   2271  HZ3 LYS A 140      -6.005 -10.173 -18.784
ATOM   2272  N   GLU A 141      -4.351 -15.786 -14.043
ATOM   2273  CA  GLU A 141      -5.059 -16.277 -12.853
ATOM   2274  C   GLU A 141      -5.554 -15.155 -11.929
ATOM   2275  O   GLU A 141      -5.029 -14.041 -11.917
ATOM   2276  CB  GLU A 141      -4.188 -17.288 -12.072
ATOM   2277  CG  GLU A 141      -4.493 -18.754 -12.430
ATOM   2278  CD  GLU A 141      -5.958 -19.163 -12.173
ATOM   2279  OE1 GLU A 141      -6.668 -18.482 -11.400
ATOM   2280  OE2 GLU A 141      -6.410 -20.156 -12.781
ATOM   2281  H   GLU A 141      -3.759 -14.967 -13.932
ATOM   2282  HA  GLU A 141      -5.966 -16.781 -13.187
ATOM   2283  HB2 GLU A 141      -4.349 -17.166 -11.000
ATOM   2284  HB3 GLU A 141      -3.133 -17.090 -12.260
ATOM   2285  HG2 GLU A 141      -3.837 -19.394 -11.837
ATOM   2286  HG3 GLU A 141      -4.243 -18.915 -13.480
ATOM   2287  N   ASP A 142      -6.583 -15.467 -11.139
ATOM   2288  CA  ASP A 142      -7.227 -14.544 -10.193
ATOM   2289  C   ASP A 142      -6.889 -14.851  -8.724
ATOM   2290  O   ASP A 142      -7.020 -13.974  -7.869
ATOM   2291  CB  ASP A 142      -8.748 -14.574 -10.417
ATOM   2292  CG  ASP A 142      -9.161 -13.948 -11.753
ATOM   2293  OD1 ASP A 142      -9.117 -12.705 -11.872
ATOM   2294  OD2 ASP A 142      -9.577 -14.688 -12.670
ATOM   2295  H   ASP A 142      -6.930 -16.424 -11.183
ATOM   2296  HA  ASP A 142      -6.885 -13.525 -10.384
ATOM   2297  HB2 ASP A 142      -9.233 -14.016  -9.614
ATOM   2298  HB3 ASP A 142      -9.101 -15.606 -10.359
ATOM   2299  N   GLU A 143      -6.445 -16.074  -8.417
ATOM   2300  CA  GLU A 143      -6.109 -16.538  -7.064
ATOM   2301  C   GLU A 143      -4.872 -17.453  -7.058
ATOM   2302  O   GLU A 143      -4.620 -18.196  -8.008
ATOM   2303  CB  GLU A 143      -7.299 -17.293  -6.438
ATOM   2304  CG  GLU A 143      -8.537 -16.413  -6.200
ATOM   2305  CD  GLU A 143      -9.634 -17.177  -5.446
ATOM   2306  OE1 GLU A 143     -10.500 -17.802  -6.095
ATOM   2307  OE2 GLU A 143      -9.647 -17.146  -4.196
ATOM   2308  H   GLU A 143      -6.321 -16.736  -9.172
ATOM   2309  HA  GLU A 143      -5.880 -15.678  -6.433
ATOM   2310  HB2 GLU A 143      -6.982 -17.695  -5.475
ATOM   2311  HB3 GLU A 143      -7.574 -18.131  -7.079
ATOM   2312  HG2 GLU A 143      -8.930 -16.070  -7.160
ATOM   2313  HG3 GLU A 143      -8.241 -15.534  -5.622
ATOM   2314  N   LEU A 144      -4.146 -17.465  -5.935
ATOM   2315  CA  LEU A 144      -2.975 -18.325  -5.692
ATOM   2316  C   LEU A 144      -3.345 -19.791  -5.357
ATOM   2317  O   LEU A 144      -2.497 -20.566  -4.914
ATOM   2318  CB  LEU A 144      -2.094 -17.681  -4.600
ATOM   2319  CG  LEU A 144      -1.567 -16.264  -4.903
ATOM   2320  CD1 LEU A 144      -0.678 -15.796  -3.749
ATOM   2321  CD2 LEU A 144      -0.750 -16.175  -6.192
ATOM   2322  H   LEU A 144      -4.423 -16.844  -5.189
ATOM   2323  HA  LEU A 144      -2.390 -18.374  -6.612
ATOM   2324  HB2 LEU A 144      -1.236 -18.328  -4.423
ATOM   2325  HB3 LEU A 144      -2.670 -17.642  -3.675
ATOM   2326  HG  LEU A 144      -2.411 -15.577  -4.980
ATOM   2327 HD11 LEU A 144      -0.347 -14.774  -3.930
ATOM   2328 HD12 LEU A 144       0.192 -16.448  -3.662
ATOM   2329 HD13 LEU A 144      -1.242 -15.822  -2.817
ATOM   2330 HD21 LEU A 144      -0.370 -15.163  -6.316
ATOM   2331 HD22 LEU A 144      -1.378 -16.412  -7.050
ATOM   2332 HD23 LEU A 144       0.085 -16.874  -6.152
ATOM   2333  N   GLY A 145      -4.609 -20.183  -5.541
ATOM   2334  CA  GLY A 145      -5.109 -21.543  -5.307
ATOM   2335  C   GLY A 145      -5.017 -22.493  -6.510
ATOM   2336  O   GLY A 145      -5.262 -23.688  -6.347
ATOM   2337  H   GLY A 145      -5.255 -19.501  -5.907
ATOM   2338  HA2 GLY A 145      -4.563 -21.994  -4.478
ATOM   2339  HA3 GLY A 145      -6.158 -21.477  -5.019
ATOM   2340  N   ASP A 146      -4.696 -22.003  -7.713
ATOM   2341  CA  ASP A 146      -4.634 -22.842  -8.920
ATOM   2342  C   ASP A 146      -3.394 -23.754  -8.958
ATOM   2343  O   ASP A 146      -2.284 -23.342  -8.619
ATOM   2344  CB  ASP A 146      -4.739 -21.992 -10.195
ATOM   2345  CG  ASP A 146      -4.822 -22.895 -11.431
ATOM   2346  OD1 ASP A 146      -5.846 -23.592 -11.588
ATOM   2347  OD2 ASP A 146      -3.844 -22.983 -12.207
ATOM   2348  H   ASP A 146      -4.482 -21.019  -7.796
ATOM   2349  HA  ASP A 146      -5.511 -23.492  -8.907
ATOM   2350  HB2 ASP A 146      -3.876 -21.330 -10.267
ATOM   2351  HB3 ASP A 146      -5.638 -21.376 -10.140
ATOM   2352  N   ARG A 147      -3.585 -25.003  -9.403
ATOM   2353  CA  ARG A 147      -2.554 -26.054  -9.408
ATOM   2354  C   ARG A 147      -1.577 -25.974 -10.583
ATOM   2355  O   ARG A 147      -0.417 -26.346 -10.425
ATOM   2356  CB  ARG A 147      -3.245 -27.427  -9.355
ATOM   2357  CG  ARG A 147      -3.829 -27.713  -7.964
ATOM   2358  CD  ARG A 147      -4.438 -29.118  -7.915
ATOM   2359  NE  ARG A 147      -5.010 -29.412  -6.590
ATOM   2360  CZ  ARG A 147      -5.585 -30.542  -6.218
ATOM   2361  NH1 ARG A 147      -6.055 -30.669  -5.013
ATOM   2362  NH2 ARG A 147      -5.707 -31.559  -7.020
ATOM   2363  H   ARG A 147      -4.522 -25.259  -9.687
ATOM   2364  HA  ARG A 147      -1.936 -25.950  -8.515
ATOM   2365  HB2 ARG A 147      -2.518 -28.201  -9.591
ATOM   2366  HB3 ARG A 147      -4.036 -27.472 -10.106
ATOM   2367  HG2 ARG A 147      -4.601 -26.979  -7.730
ATOM   2368  HG3 ARG A 147      -3.035 -27.644  -7.218
ATOM   2369  HD2 ARG A 147      -3.658 -29.848  -8.144
ATOM   2370  HD3 ARG A 147      -5.220 -29.191  -8.673
ATOM   2371  HE  ARG A 147      -4.969 -28.687  -5.894
ATOM   2372 HH11 ARG A 147      -5.987 -29.910  -4.362
ATOM   2373 HH12 ARG A 147      -6.492 -31.528  -4.738
ATOM   2374 HH21 ARG A 147      -5.357 -31.492  -7.955
ATOM   2375 HH22 ARG A 147      -6.150 -32.400  -6.701
ATOM   2376  N   SER A 148      -2.002 -25.482 -11.749
ATOM   2377  CA  SER A 148      -1.150 -25.469 -12.955
ATOM   2378  C   SER A 148       0.037 -24.499 -12.854
ATOM   2379  O   SER A 148       1.072 -24.726 -13.482
ATOM   2380  CB  SER A 148      -1.986 -25.174 -14.202
ATOM   2381  OG  SER A 148      -2.417 -23.829 -14.233
ATOM   2382  H   SER A 148      -2.946 -25.127 -11.810
ATOM   2383  HA  SER A 148      -0.732 -26.468 -13.080
ATOM   2384  HB2 SER A 148      -2.851 -25.837 -14.225
ATOM   2385  HB3 SER A 148      -1.378 -25.366 -15.088
ATOM   2386  HG  SER A 148      -2.892 -23.606 -13.397
ATOM   2387  N   ILE A 149      -0.099 -23.463 -12.019
ATOM   2388  CA  ILE A 149       0.923 -22.445 -11.736
ATOM   2389  C   ILE A 149       1.912 -22.851 -10.622
ATOM   2390  O   ILE A 149       2.789 -22.062 -10.274
ATOM   2391  CB  ILE A 149       0.261 -21.068 -11.462
ATOM   2392  CG1 ILE A 149      -0.685 -21.107 -10.243
ATOM   2393  CG2 ILE A 149      -0.498 -20.571 -12.706
ATOM   2394  CD1 ILE A 149      -1.078 -19.721  -9.708
ATOM   2395  H   ILE A 149      -1.002 -23.342 -11.582
ATOM   2396  HA  ILE A 149       1.527 -22.333 -12.635
ATOM   2397  HB  ILE A 149       1.055 -20.349 -11.254
ATOM   2398 HG12 ILE A 149      -0.203 -21.650  -9.432
ATOM   2399 HG13 ILE A 149      -1.591 -21.646 -10.515
ATOM   2400 HG21 ILE A 149      -0.957 -19.604 -12.515
ATOM   2401 HG22 ILE A 149      -1.278 -21.276 -12.993
ATOM   2402 HG23 ILE A 149       0.205 -20.449 -13.527
ATOM   2403 HD11 ILE A 149      -1.694 -19.842  -8.817
ATOM   2404 HD12 ILE A 149      -1.655 -19.169 -10.449
ATOM   2405 HD13 ILE A 149      -0.184 -19.155  -9.448
ATOM   2406  N   MET A 150       1.773 -24.046 -10.029
ATOM   2407  CA  MET A 150       2.612 -24.511  -8.913
ATOM   2408  C   MET A 150       3.900 -25.223  -9.366
ATOM   2409  O   MET A 150       3.900 -26.042 -10.289
ATOM   2410  CB  MET A 150       1.822 -25.422  -7.960
ATOM   2411  CG  MET A 150       0.615 -24.744  -7.311
ATOM   2412  SD  MET A 150      -0.194 -25.784  -6.061
ATOM   2413  CE  MET A 150      -1.619 -24.737  -5.656
ATOM   2414  H   MET A 150       1.056 -24.673 -10.370
ATOM   2415  HA  MET A 150       2.912 -23.637  -8.333
ATOM   2416  HB2 MET A 150       2.492 -25.754  -7.165
ATOM   2417  HB3 MET A 150       1.479 -26.300  -8.503
ATOM   2418  HG2 MET A 150      -0.108 -24.500  -8.088
ATOM   2419  HG3 MET A 150       0.938 -23.817  -6.837
ATOM   2420  HE1 MET A 150      -2.116 -25.124  -4.766
ATOM   2421  HE2 MET A 150      -2.326 -24.739  -6.484
ATOM   2422  HE3 MET A 150      -1.289 -23.715  -5.470
ATOM   2423  N   PHE A 151       4.980 -24.968  -8.628
ATOM   2424  CA  PHE A 151       6.331 -25.500  -8.814
ATOM   2425  C   PHE A 151       6.932 -25.983  -7.484
ATOM   2426  O   PHE A 151       6.474 -25.611  -6.403
ATOM   2427  CB  PHE A 151       7.231 -24.408  -9.420
ATOM   2428  CG  PHE A 151       6.856 -23.978 -10.824
ATOM   2429  CD1 PHE A 151       5.882 -22.982 -11.018
ATOM   2430  CD2 PHE A 151       7.487 -24.563 -11.938
ATOM   2431  CE1 PHE A 151       5.519 -22.594 -12.318
ATOM   2432  CE2 PHE A 151       7.133 -24.164 -13.239
ATOM   2433  CZ  PHE A 151       6.140 -23.187 -13.430
ATOM   2434  H   PHE A 151       4.885 -24.256  -7.911
ATOM   2435  HA  PHE A 151       6.300 -26.347  -9.499
ATOM   2436  HB2 PHE A 151       8.261 -24.768  -9.442
ATOM   2437  HB3 PHE A 151       7.215 -23.534  -8.767
ATOM   2438  HD1 PHE A 151       5.399 -22.525 -10.166
ATOM   2439  HD2 PHE A 151       8.248 -25.317 -11.797
ATOM   2440  HE1 PHE A 151       4.759 -21.840 -12.456
ATOM   2441  HE2 PHE A 151       7.630 -24.604 -14.091
ATOM   2442  HZ  PHE A 151       5.859 -22.888 -14.429
ATOM   2443  N   THR A 152       8.001 -26.772  -7.564
ATOM   2444  CA  THR A 152       8.899 -27.123  -6.453
ATOM   2445  C   THR A 152      10.333 -26.742  -6.829
ATOM   2446  O   THR A 152      10.782 -27.012  -7.943
ATOM   2447  CB  THR A 152       8.788 -28.616  -6.106
ATOM   2448  OG1 THR A 152       7.475 -28.899  -5.680
ATOM   2449  CG2 THR A 152       9.711 -29.045  -4.964
ATOM   2450  H   THR A 152       8.320 -27.017  -8.498
ATOM   2451  HA  THR A 152       8.619 -26.555  -5.565
ATOM   2452  HB  THR A 152       9.012 -29.213  -6.990
ATOM   2453  HG1 THR A 152       6.884 -28.605  -6.383
ATOM   2454 HG21 THR A 152       9.525 -30.091  -4.722
ATOM   2455 HG22 THR A 152       9.523 -28.433  -4.081
ATOM   2456 HG23 THR A 152      10.754 -28.942  -5.263
ATOM   2457  N   VAL A 153      11.055 -26.109  -5.903
ATOM   2458  CA  VAL A 153      12.389 -25.523  -6.130
ATOM   2459  C   VAL A 153      13.396 -26.157  -5.165
ATOM   2460  O   VAL A 153      13.143 -26.211  -3.960
ATOM   2461  CB  VAL A 153      12.328 -23.987  -5.971
ATOM   2462  CG1 VAL A 153      13.668 -23.318  -6.287
ATOM   2463  CG2 VAL A 153      11.279 -23.355  -6.900
ATOM   2464  H   VAL A 153      10.639 -25.960  -4.994
ATOM   2465  HA  VAL A 153      12.717 -25.736  -7.148
ATOM   2466  HB  VAL A 153      12.058 -23.747  -4.942
ATOM   2467 HG11 VAL A 153      13.583 -22.238  -6.163
ATOM   2468 HG12 VAL A 153      13.959 -23.534  -7.315
ATOM   2469 HG13 VAL A 153      14.442 -23.677  -5.610
ATOM   2470 HG21 VAL A 153      11.286 -22.273  -6.777
ATOM   2471 HG22 VAL A 153      10.281 -23.714  -6.651
ATOM   2472 HG23 VAL A 153      11.501 -23.601  -7.939
ATOM   2473  N   GLN A 154      14.526 -26.650  -5.680
ATOM   2474  CA  GLN A 154      15.551 -27.357  -4.902
ATOM   2475  C   GLN A 154      16.955 -26.804  -5.186
ATOM   2476  O   GLN A 154      17.579 -27.141  -6.193
ATOM   2477  CB  GLN A 154      15.439 -28.869  -5.180
ATOM   2478  CG  GLN A 154      16.487 -29.726  -4.444
ATOM   2479  CD  GLN A 154      16.464 -29.528  -2.931
ATOM   2480  OE1 GLN A 154      15.578 -30.002  -2.233
ATOM   2481  NE2 GLN A 154      17.408 -28.806  -2.368
ATOM   2482  H   GLN A 154      14.679 -26.562  -6.680
ATOM   2483  HA  GLN A 154      15.357 -27.208  -3.839
ATOM   2484  HB2 GLN A 154      15.540 -29.045  -6.252
ATOM   2485  HB3 GLN A 154      14.446 -29.205  -4.879
ATOM   2486  HG2 GLN A 154      17.483 -29.497  -4.826
ATOM   2487  HG3 GLN A 154      16.292 -30.777  -4.658
ATOM   2488 HE21 GLN A 154      17.390 -28.698  -1.368
ATOM   2489 HE22 GLN A 154      18.191 -28.447  -2.908
ATOM   2490  N   ASN A 155      17.464 -25.991  -4.258
ATOM   2491  CA  ASN A 155      18.816 -25.429  -4.290
ATOM   2492  C   ASN A 155      19.908 -26.526  -4.306
ATOM   2493  O   ASN A 155      19.749 -27.568  -3.666
ATOM   2494  CB  ASN A 155      18.934 -24.448  -3.105
ATOM   2495  CG  ASN A 155      20.337 -23.927  -2.831
ATOM   2496  OD1 ASN A 155      20.857 -24.062  -1.733
ATOM   2497  ND2 ASN A 155      20.978 -23.292  -3.782
ATOM   2498  H   ASN A 155      16.890 -25.772  -3.458
ATOM   2499  HA  ASN A 155      18.911 -24.859  -5.212
ATOM   2500  HB2 ASN A 155      18.590 -24.946  -2.199
ATOM   2501  HB3 ASN A 155      18.286 -23.592  -3.292
ATOM   2502 HD21 ASN A 155      21.908 -22.969  -3.582
ATOM   2503 HD22 ASN A 155      20.607 -23.243  -4.722
ATOM   2504  N   GLU A 156      21.006 -26.254  -5.022
ATOM   2505  CA  GLU A 156      22.122 -27.168  -5.359
ATOM   2506  C   GLU A 156      21.703 -28.445  -6.107
ATOM   2507  O   GLU A 156      21.656 -28.388  -7.351
ATOM   2508  CB  GLU A 156      23.029 -27.441  -4.143
ATOM   2509  CG  GLU A 156      23.686 -26.170  -3.582
ATOM   2510  CD  GLU A 156      24.718 -26.507  -2.494
ATOM   2511  OE1 GLU A 156      25.926 -26.590  -2.808
ATOM   2512  OE2 GLU A 156      24.339 -26.682  -1.315
ATOM   2513  OXT GLU A 156      21.495 -29.509  -5.490
ATOM   2514  H   GLU A 156      21.019 -25.346  -5.479
ATOM   2515  HA  GLU A 156      22.747 -26.640  -6.080
ATOM   2516  HB2 GLU A 156      23.822 -28.121  -4.457
ATOM   2517  HB3 GLU A 156      22.457 -27.927  -3.352
ATOM   2518  HG2 GLU A 156      22.919 -25.515  -3.165
ATOM   2519  HG3 GLU A 156      24.177 -25.633  -4.398
END
