# Supplementary material for: Computationally-driven identification of antibody epitopes
Source: eLife. 2017 Dec 4;6:e29023. doi: 10.7554/eLife.29023 (PMC5739537; doi:10.7554/eLife.29023)
Supplement: Supplementary file 1. [file elife-29023-supp1.gz]

Archive with 1 entries (1 files):
- 2vxt_example.pse
